# Supplementary material for: Distinct co-evolution patterns of genes associated to DNA polymerase III DnaE and PolC
Source: BMC Genomics. 2012 Feb 14;13:69. doi: 10.1186/1471-2164-13-69 (PMC3814617; doi:10.1186/1471-2164-13-69)
Supplement: Additional file 1 — Gene clusters obtained using PhyloProfile with a threshold of 0.77. The first two clusters comprise the dnaE and the polC clusters. At the end of the list many clusters contain only two genes that co-evolve significantly. [file 1471-2164-13-69-S1.XLS]

## Sheet: Feuil1
		DNA metabolism
		RNA metabolism
		envelope metabolism
		transport
		sulfur metabolism
cluster 1 : 243
BSU00010	dnaA	chromosomal replication initiator protein DnaA
BSU00020	dnaN	DNA polymerase III (beta subunit)
BSU00060	gyrB	DNA gyrase (subunit B)
BSU00070	gyrA	DNA gyrase (subunit A)
BSU00090	guaB	inosine-monophosphate dehydrogenase
BSU00130	serS	seryl-tRNA synthetase
BSU00180	tadA	tRNA specific adenosine deaminase
BSU00190	dnaX	DNA polymerase III (gamma and tau subunits)
BSU00200	yaaK	DNA binding protein
BSU00360	rsmI	Ribosomal RNA small subunit methyltransferase I
BSU00390	yabD	metal-dependent DNase
BSU00500	gcaD	UDP-N-acetylglucosamine pyrophosphorylase
BSU00510	prs	phosphoribosylpyrophosphate synthetase
BSU00530	pth	peptidyl-tRNA hydrolase
BSU00550	mfd	transcription-repair coupling factor
BSU00690	ftsH	cell-division protein and general stress protein (class III heat-shock)
BSU00810	dusB	tRNA-dihydrouridine synthase B
BSU00860	clpC	class III stress response-related ATPase, AAA+ superfamily
BSU00870	radA	DNA repair protein; 6-O-methylguanine-DNA methyltransferase
BSU00920	gltX	glutamyl-tRNA synthetase
BSU00960	rlmB	23S rRNA methyltransferase
BSU01010	nusG	transcription antitermination factor
BSU01020	rplK	ribosomal protein L11 (BL11)
BSU01030	rplA	ribosomal protein L1 (BL1)
BSU01040	rplJ	ribosomal protein L10 (BL5)
BSU01050	rplL	ribosomal protein L12 (BL9)
BSU01070	rpoB	RNA polymerase (beta subunit)
BSU01080	rpoC	RNA polymerase (beta' subunit)
BSU01100	rpsL	ribosomal protein S12 (BS12)
BSU01110	rpsG	ribosomal protein S7 (BS7)
BSU01120	fusA	elongation factor G
BSU01130	tufA	elongation factor Tu
BSU01150	rpsJ	ribosomal protein S10 (BS13)
BSU01160	rplC	ribosomal protein L3 (BL3)
BSU01170	rplD	ribosomal protein L4
BSU01180	rplW	ribosomal protein L23
BSU01190	rplB	ribosomal protein L2 (BL2)
BSU01200	rpsS	ribosomal protein S19 (BS19)
BSU01210	rplV	ribosomal protein L22 (BL17)
BSU01220	rpsC	ribosomal protein S3 (BS3)
BSU01230	rplP	ribosomal protein L16
BSU01240	rpmC	ribosomal protein L29
BSU01250	rpsQ	ribosomal protein S17 (BS16)
BSU01260	rplNA	ribosomal protein L14
BSU01270	rplX	ribosomal protein L24 (BL23)
BSU01280	rplE	ribosomal protein L5 (BL6)
BSU01300	rpsH	ribosomal protein S8 (BS8)
BSU01310	rplF	ribosomal protein L6 (BL8)
BSU01320	rplR	ribosomal protein L18
BSU01330	rpsE	ribosomal protein S5
BSU01340	rpmD	ribosomal protein L30 (BL27)
BSU01350	rplO	ribosomal protein L15
BSU01360	secY	preprotein translocase subunit
BSU01370	adk	adenylate kinase
BSU01380	mapA	methionine aminopeptidase
BSU01390	infA	initiation factor IF-I
BSU01410	rpsM	ribosomal protein S13
BSU01420	rpsK	ribosomal protein S11 (BS11)
BSU01430	rpoA	RNA polymerase (alpha subunit)
BSU01440	rplQ	ribosomal protein L17 (BL15)
BSU01480	truA	pseudouridylate synthase I
BSU01490	rplM	ribosomal protein L13
BSU01500	rpsI	ribosomal protein S9
BSU01770	glmM	phosphoglucosamine mutase
BSU01780	glmS	L-glutamine-D-fructose-6-phosphate amidotransferase
BSU02670	lmrB	efflux transporter; drug-export protein
BSU04560	ddl	D-alanyl-D-alanine ligase A
BSU04570	murF	UDP-N-acetylmuramoylalanyl-D-glutamyl-2,6-diaminopimelate-D-alanyl-D-alanine ligase
BSU04580	cshA	ATP-dependent RNA helicase; cold shock
BSU05010	rapI	response regulator aspartate phosphatase; mobile element region
BSU05910	ydiB	putative ATPase or kinase UPF0079
BSU05920	ydiC	putative chaperone or protease
BSU05930	rimI	ribosomal protein S18 alanine N-acetyltransferase
BSU05940	gcp	metalloprotease
BSU06020	groES	chaperonin small subunit
BSU06030	groEL	chaperonin large subunit
BSU06360	guaA	GMP synthetase
BSU06420	purE	phosphoribosylaminoimidazole carboxylase I
BSU06430	purK	phosphoribosylaminoimidazole carboxylase; ATPase subunit
BSU06440	purB	adenylosuccinate lyase
BSU06450	purC	phosphoribosylaminoimidazole succinocarboxamide synthetase
BSU06480	purL	phosphoribosylformylglycinamidine synthetase II
BSU06490	purF	glutamine phosphoribosylpyrophosphate amidotransferase
BSU06490	purF	glutamine phosphoribosylpyrophosphate amidotransferase
BSU06500	purM	phosphoribosylaminoimidazole synthetase
BSU06510	purN	phosphoribosylglycinamide formyltransferase
BSU06520	purH	fused phosphoribosylaminoimidazole carboxy formyl formyltransferase; inosine-monophosphate cyclohydrolase
BSU06530	purD	phosphoribosylglycinamide synthetase
BSU06610	pcrA	ATP-dependent DNA helicase
BSU06620	ligA	DNA ligase
BSU07370	uup	putative ABC protein involved in RecA-independent precise excision of transposons
BSU09240	yhcW	putative phosphoglycolate phosphatase
BSU10340	phoE	phosphatase
BSU14770	bipA	GTPase
BSU15010	rsmD	Ribosomal RNA small subunit methyltransferase D
BSU15020	coaD	phosphopantetheine adenylyltransferase
BSU15140	mraW	S-adenosyl-dependent methyltransferase active on membrane-located substrates
BSU15180	murE	UDP-N-acetylmuramoylalanyl-D-glutamate-2,6-diaminopimelate ligase
BSU15190	mraY	phospho-N-acetylmuramoyl-pentapeptide transferase
BSU15200	murD	UDP-N-acetylmuramoylalanyl-D-glutamate ligase
BSU15220	murG	UDP-N-acetylglucosamine-N-acetylmuramyl-(pentapeptide)pyrophosphoryl-undecaprenol N-acetylglucosamine transferase
BSU15230	murB	UDP-N-acetylenolpyruvoylglucosamine reductase
BSU15290	ftsZ	cell-division initiation protein
BSU15380	ylmE	conserved hypothetical protein
BSU15430	ileS	isoleucyl-tRNA synthetase
BSU15450	lspA	signal peptidase II
BSU15460	rluD	pseudouridylate synthase
BSU15490	pyrB	aspartate carbamoyltransferase
BSU15510	pyrAA	pyrimidine-specific carbamoyl-phosphate synthetase (small subunit, glutaminase subunit)
BSU15520	pyrAB	pyrimidine-specific carbamoyl-phosphate synthetase (large subunit)
BSU15540	pyrD	dihydroorotate dehydrogenase (catalytic subunit)
BSU15560	pyrE	orotate phosphoribosyltransferase
BSU15680	gmk	guanylate kinase
BSU15700	coaBC	Coenzyme A biosynthesis bifunctional protein CoaBC; phosphopantothenoylcysteine synthetase/decarboxylase
BSU15730	fmt	methionyl-tRNA formyltransferase
BSU15740	rsmB	RNA-binding Sun protein; 16S rRNA m5C967 methyltransferase, S-adenosyl-L-methionine-dependent
BSU15750	rlmN	23S rRNA m2A2503 methyltransferase
BSU15790	rpe	ribulose-5-phosphate 3-epimerase
BSU15820	rpmB	ribosomal protein L28
BSU15870	recG	branch migrating ATP-dependent DNA helicase involved in DNA recombination and repair
BSU15920	acpA	acyl carrier protein
BSU15930	rnc	ribonuclease III
BSU15950	ftsY	signal recognition particle (docking protein)
BSU15980	ffh	signal recognition particle-like (SRP) GTPase
BSU15990	rpsP	ribosomal protein S16 (BS17)
BSU16020	rimM	16S rRNA processing protein
BSU16030	trmD	tRNA(m1G37)methyltransferase
BSU16040	rplS	ribosomal protein L19
BSU16060	rnhB	ribonuclease HII
BSU16490	rpsB	ribosomal protein S2
BSU16510	pyrH	uridylate kinase
BSU16520	frr	ribosome recycling factor
BSU16530	uppS	undecaprenyl pyrophosphate synthase
BSU16560	rseP	inner membrane zinc metalloprotease required for the extracytoplasmic stress response mediated by sigma(E) (YaeL)
BSU16570	proS	prolyl-tRNA synthetase
BSU16590	rimP	ribosome maturation factor
BSU16600	nusA	transcription translation coupling factor involved in Rho-dependent transcription termination
BSU16630	infB	initiation factor IF-2
BSU16650	rbfA	ribosome-binding factor A
BSU16660	truB	tRNA pseudouridine 55 synthase
BSU16670	ribC	bifunctional riboflavin kinase FAD synthase
BSU16680	rpsO	ribosomal protein S15 (BS18)
BSU16690	pnpA	polynucleotide phosphorylase (PNPase)
BSU16920	pgsA	CDP-diacylglycerol-glycerol-3-phosphate 3-phosphatidyltransferase
BSU16940	recA	multifunctional SOS repair factor
BSU17330	miaA	tRNA isopentenylpyrophosphate transferase
BSU17430	hflX	ribosome associating GTPase
BSU17460	glnA	glutamine synthetase
BSU18910	rapK	response regulator aspartate phosphatase
BSU22340	nth	endonuclease III
BSU22450	cca	tRNA nucleotidyltransferase
BSU22830	gpsA	NAD(P)H-dependent glycerol-3-phosphate dehydrogenase
BSU22840	engA	GTPase essential for ribosome 50S subunit assembly
BSU22880	rpfA	RNA degradation presenting factor (ribosomal protein S1 homolog)
BSU22890	cmk	cytidylate kinase
BSU23160	rluB	pseudouridine synthase
BSU24240	recN	factor for double strand breaks DNA repair and genetic recombination
BSU24310	folD	methylenetetrahydrofolate dehydrogenase; methenyltetrahydrofolate cyclohydrolase
BSU24320	nusB	transcription termination factor NusB
BSU24450	efp	elongation factor P
BSU24790	yqgX	putative metal-binding hydrolase
BSU24890	folN	5-formyltetrahydrofolate cyclo-ligase
BSU24900	rpmGA	ribosomal protein L33
BSU25200	sigA	RNA polymerase major sigma-43 factor (sigma-A)
BSU25210	dnaG	DNA primase
BSU25280	recO	DNA double strand break repair and homologous recombination factor
BSU25290	era	GTP-binding protein
BSU25320	yqfG	putative metal-dependent hydrolase
BSU25340	phoH	phosphate starvation-induced protein
BSU25440	rsmE	methylase of U1498 in 16S rRNA
BSU25460	dnaJ	co-factor of molecular chaperone
BSU25470	dnaK	molecular chaperone
BSU25480	grpE	nucleotide exchange factor for DnaK activity
BSU25500	hemN	coproporphyrinogen III oxidase
BSU25510	lepA	ribosomal elongation factor, GTPase
BSU25550	rpsT	ribosomal protein S20 (BS20)
BSU25570	comEC	DNA channel for uptake in competent cells
BSU25620	yqeL	putative ribosomal maturation protein
BSU27390	yrrK	putative Holliday junction resolvase
BSU27410	alaS	alanyl-tRNA synthetase
BSU27510	iscSA	cysteine desulfurase involved in tRNA thiolation
BSU27530	rarA	DNA-dependent ATPase
BSU27550	aspS	aspartyl-tRNA synthetase
BSU27560	hisS	histidyl-tRNA synthetase
BSU27600	relA	GTP pyrophosphokinase (RelA/SpoT)
BSU27610	apt	adenine phosphoribosyltransferase
BSU27730	ruvB	Holliday junction DNA helicase, ATP-dependent component
BSU27740	ruvA	Holliday junction DNA helicase
BSU27920	obg	GTPase involved in cell partioning and DNA repair
BSU27940	rpmA	ribosomal protein L27 (BL24)
BSU27960	rplU	ribosomal protein L21 (BL20)
BSU28080	folC	folyl-polyglutamate synthase
BSU28090	valS	valyl-tRNA synthetase
BSU28220	clpX	protein unfolding ATPase required for presentation of proteins to proteases
BSU28230	tig	prolyl isomerase (trigger factor)
BSU28360	rdgB	inosine/xanthosine triphosphate pyrophosphatase (subunit A)
BSU28390	racE	glutamate racemase
BSU28500	trxA	thioredoxin
BSU28630	pheT	phenylalanyl-tRNA synthetase (beta subunit)
BSU28640	pheS	phenylalanyl-tRNA synthetase (alpha subunit)
BSU28850	rplT	ribosomal protein L20
BSU28860	rpmI	ribosomal protein L35
BSU28870	infC	initiation factor IF-3
BSU29000	nrdR	negative regulator of transcription of ribonucleotide reductase nrd genes and operons
BSU29060	coaE	dephosphocoenzyme A kinase
BSU29090	polA	DNA polymerase I
BSU29230	dnaE
BSU29660	rpsD	ribosomal protein S4 (BS4)
BSU29790	murC	UDP-N-acetyl muramate-alanine ligase
BSU30320	leuS	leucyl-tRNA synthetase
BSU30550	metK	S-adenosylmethionine synthetase
BSU30680	ytjA	conserved hypothetical protein
BSU31350	pgi	glucose-6-phosphate isomerase
BSU33600	smpB	tmRNA-binding protein
BSU33630	secG	preprotein translocase subunit
BSU33900	eno	enolase
BSU33920	tpiA	triose phosphate isomerase
BSU33930	pgk	phosphoglycerate kinase
BSU33940	gapA	glyceraldehyde-3-phosphate dehydrogenase
BSU34540	clpP	ATP-dependent Clp protease proteolytic subunit
BSU34990	lgt	prelipoprotein diacylglycerol transferase
BSU35300	secA	translocase binding subunit (ATPase)
BSU35310	hpf	ribosome-associated sigma 54 modulation protein
BSU36760	murAA	UDP-N-acetylglucosamine 1-carboxyvinyltransferase
BSU36800	atpC	ATP synthase (subunit epsilon, F1 subunit)
BSU36810	atpD	ATP synthase (subunit beta, component F1)
BSU36820	atpG	ATP synthase (subunit gamma, component F1)
BSU36830	atpA	ATP synthase (subunit alpha, component F1)
BSU36840	atpH	ATP synthase (subunit delta, component F1)
BSU36850	atpF	ATP synthase (subunit b, component F0)
BSU36860	atpE	ATP synthase (subunit c, component F0)
BSU36870	atpB	ATP synthase (subunit a, component F0)
BSU36900	glyA	serine hydroxymethyltransferase
BSU37000	prmC	glutamine methylase of release factor 1 (and perhaps others) at a GGQ site
BSU37150	pyrG	CTP synthetase
BSU40420	purA	adenylosuccinate synthetase
BSU40440	dnaC	replicative DNA helicase
BSU40500	rplI	ribosomal protein L9
BSU40880	exoA	apurinic/apyrimidinic endonuclease
BSU40890	rpsR	ribosomal protein S18
BSU40900	ssbA	single-strand DNA-binding protein
BSU40910	rpsF	ribosomal protein S6 (BS9)
BSU40920	engD	putative GTPase with RNA binding site
BSU41000	rsmG	7-methylguanosine methyltransferase specific for the 16S rRNA
BSU41040	oxaAA	Sec-independent factor for membrane protein insertion (YidC/SpoIIIJ family)
BSU41050	rnpA	protein component of ribonuclease P (RNase P) (substrate specificity)
BSU41060	rpmH	ribosomal protein L34
cluster 2 : 162
BSU00030	yaaA	putative RNA binding protein
BSU00100	dacA	D-alanyl-D-alanine carboxypeptidase (penicillin-binding protein 5)
BSU00140	dck	deoxyadenosine/deoxycytidine kinase
BSU00330	yabA	subunit of the DNA replication complex
BSU00340	yabB	putative RNA methyltransferase
BSU00410	rnmV	ribonuclease M5
BSU00440	veg	conserved hypothetical protein
BSU00470	purR	transcriptional regulator of the purine biosynthesis operon
BSU00630	yabR	putative RNA degradation protein; polyribonucleotide nucleotidyltransferase or phosphorylase
BSU00830	ctsR	transcriptional regulator
BSU00950	mrnC	ribonuclease for 23S RNA maturation
BSU00970	yacP	putative ribonuclease with PIN and NYN domains
BSU01290	rpsNA	zinc replete ribosomal protein S14
BSU01450	ybxA	ABC efflux transporter (ATP-binding protein)
BSU01460	ybaE	ABC efflux transporter (ATP-binding protein)
BSU01470	ybaF	putative permease
BSU01750	ybbP	DAC domain protein present in Archaea
BSU01760	ybbR	substrate for Sfp phosphopantetheinyl transferase-catalyzed protein labeling by small molecule-CoA conjugates
BSU03050	ldh	L-lactate dehydrogenase
BSU05860	gmuE	putative carbohydrate kinase
BSU07420	yfmM	putative ABC efflux transporter (ATP-binding protein)
BSU07430	yfmL	putative ATP-dependent RNA helicase
BSU07820	treR	transcriptional regulator (GntR family)
BSU08680	ygaC	putative factor, domain associated with ribonuclease E and G, possibly involved in Fe-S cluster formation
BSU08730	perR	transcriptional regulator (Fur family)
BSU09540	plsC	1-acylglycerol-phosphate (1-acyl-G3P) acyltransferase
BSU09800	yheA	conserved hypothetical protein
BSU09930	yhaM	3'-5' exonuclease
BSU10040	ecsA	ABC transporter (ATP-binding protein)
BSU10050	ecsB	ABC transporter (membrane protein)
BSU10110	pbpF	penicillin-binding protein 2C required for spore germination
BSU10620	addB	ATP-dependent deoxyribonuclease (subunit B)
BSU11030	yitL	putative RNA-binding protein
BSU11200	argJ	ornithine acetyltransferase; amino-acid acetyltransferase
BSU11460	oppD	oligopeptide ABC transporter (ATP-binding protein)
BSU11470	oppF	oligopeptide ABC transporter (ATP-binding protein)
BSU11520	mecA	adaptor protein controlling oligomerization of the AAA+ protein ClpC
BSU11530	coiA	protein involved in establishment of DNA transport in competence
BSU11590	yjbL	putative phosphatase
BSU11600	yjbM	(p)ppGpp synthetase
BSU11620	yjbO	pseudouridylate synthase
BSU11870	metI	cystathionine gamma-synthase and O-acetylhomoserine thiolyase
BSU13480	ykrK	conserved hypothetical protein
BSU13640	spo0E	negative regulatory phosphatase acting on Spo0A-P (sporulation)
BSU13700	clpE	ATP-dependent Clp protease (class III stress gene)
BSU13900	ptsH	histidine-containing phosphocarrier protein of the phosphotransferase system (PTS) (HPr protein)
BSU14000	dapG	N-acetyl-L,L-diaminopimelate aminotransferase
BSU14130	ykuL	conserved hypothetical protein
BSU14190	dapL	N-acetyl-diaminopimelate deacetylase
BSU14380	fruR	transcriptional regulator (DeoR family)
BSU14450	ampS	aminopeptidase
BSU14530	rnjA	ribonuclease J1
BSU14540	ykzG	omega subunit or RNA polymerase; UPF0356, DUF1447 family
BSU14560	defB	formylmethionine deformylase A
BSU14640	yktA	conserved hypothetical protein
BSU14850	ftsW	cell-division protein
BSU15000	ylbG	conserved hypothetical protein
BSU15060	ylbM	conserved hypothetical protein
BSU15150	ftsL	cell-division protein
BSU15160	pbpB	penicillin-binding protein 2B
BSU15240	divIB	cell-division initiation protein
BSU15410	ylmH	factor involved in shape determination, RNA-binding fold
BSU15690	rpoZ	Omega subunit of RNA polymerase
BSU15800	thiN	thiamine pyrophosphokinase
BSU15830	yloU	conserved hypothetical protein
BSU15840	yloV	putative dihydroxyacetone/glyceraldehyde kinase
BSU15850	sdaAB	L-serine dehydratase (beta chain)
BSU15970	ylxM	conserved hypothetical protein
BSU16000	ylqC	putative RNA binding protein
BSU16050	rbgA	ribosome biogenesis GTPase A
BSU16130	trmFO	tRNA:m(5)U-54 methyltransferase
BSU16140	codV	site-specific tyrosine recombinase for chromosome partitioning
BSU16170	codY	transcriptional regulator, GTP and BCAA-dependent
BSU16580	polC	DNA polymerase III (alpha subunit)
BSU16610	ylxR	putative RNA binding protein; putative new fold
BSU16620	rplGA	ribosomal protein L7Ae
BSU16845	ymfF	putative metalloprotease
BSU16860	ymfH	putative processing protease
BSU16960	rny	endoribonuclease Y
BSU16970	ymdB	conserved hypothetical protein
BSU17440	ynbB	putative C-S lyase
BSU17699	ynzK	putative membrane protein
BSU17880	ynzC	conserved hypothetical protein
BSU17910	yneF	conserved hypothetical protein, methionine-rich
BSU18090	parE	subunit B of DNA topoisomerase IV
BSU18100	parC	subunit A of DNA topoisomerase IV
BSU19620	yodJ	D-alanyl-D-alanine carboxypeptidase lipoprotein
BSU19680	yozE	conserved hypothetical protein
BSU22070	xpt	xanthine phosphoribosyltransferase
BSU22180	gpsB	cell division protein
BSU22190	ypsA	conserved hypothetical protein
BSU22310	recU	Holliday junction resolvase
BSU22320	ponA	peptidoglycan glycosyltransferase (penicillin-binding proteins 1A and 1B)
BSU22350	dnaD	DNA-remodelling primosomal protein
BSU22610	tyrA	prephenate dehydrogenase
BSU22650	trpF	phosphoribosyl anthranilate isomerase
BSU23040	fer	ferredoxin
BSU23050	fmnP	FMN permease
BSU23950	yqjA	conserved hypothetical protein
BSU24250	ahrC	transcriptional regulator
BSU24260	yqxC	putative methyltransferase with RNA binding domain
BSU24860	yqgQ	putative single strand nucleic acid binding protein
BSU25000	pbpA	transpeptidase (penicillin-binding protein 2A)
BSU25140	cshB	ATP-dependent RNA helicase; cold shock
BSU25180	trmK	tRNA: m1A22 methyltransferase
BSU25490	hrcA	transcriptional regulator of heat-shock genes
BSU25560	holA	DNA polymerase delta subunit
BSU25580	comEB	putative enzyme associated to DNA transport (competence)
BSU25630	yqeK	putative hydrolase involved in NAD metabolism
BSU25670	yqeH	GTPase involved in ribosome 30S assembly
BSU25680	yqeG	putative hydrolase
BSU27260	mccA	cystathionine beta-synthase for the reverse transsulfuration pathway
BSU27380	yrzB	putative anti-sigma factor
BSU27400	yrzL	conserved hypothetical protein functionally linked to alanine tRNA loading
BSU27890	nadR	transcriptional repressor of de novo NAD biosynthesis
BSU27950	ysxB	conserved hypothetical protein with ribosomal function
BSU28580	mutSB	putative DNA mismatch repair enzyme
BSU28620	rnhC	ribonuclease HIII
BSU28650	ysgA	putative RNA methylase
BSU28950	thrS	threonyl-tRNA synthetase
BSU28990	dnaB	helicase loading protein; replication initiation membrane attachment protein
BSU29250	nrnA	oligoribonuclease (nanoRNAse), 3',5'-bisphosphate nucleotidase
BSU29610	ezrA	negative regulator of FtsZ ring formation
BSU29780	ytxG	homolog involved in DNA repair in Mus musculus
BSU29820	ytpR	putative protein with RNA binding domain
BSU29840	ytpP	putative thiol-disulfide oxidoreductase with thioredoxin domain
BSU29860	ytoP	glutamyl aminopeptidase; deblocking enzyme (wrong annotation in E. coli)
BSU29980	ytjP	putative dipeptidase
BSU30380	bceA	bacitracin ABC efflux transporter (ATP-binding protein)
BSU30450	ytrB	ABC transporter (ATP-binding protein)
BSU30460	ytrA	transcriptional regulator (GntR family)
BSU30490	ytqB	putative RNA methylase
BSU30870	ytcB	putative UDP-glucose epimerase
BSU31390	yugI	putative RNA degradation protein; putative phosphorylase or nucleotidyl transferase; homolog of YabR and RpfA
BSU32130	guaC	GMP reductase
BSU32260	hom	homoserine dehydrogenase, similar to the eukaryotic enzyme
BSU32280	yutG	putative phosphatidylglycerophosphatase A
BSU32310	yutD	conserved hypothetical protein
BSU32700	sufD	FeS assembly protein SufD
BSU33010	cssR	two-component response regulator
BSU33100	liaF	integral inner membrane protein
BSU33290	fhuC	ferrichrome ABC transporter (ATP-binding protein)
BSU33310	fhuB	ferrichrome ABC transporter (permease)
BSU33950	cggR	transcriptional regulator of gapA
BSU34760	mgfK	gluconeogenesis morphogenetic factor
BSU35000	hprK	serine/threonine protein kinase/phosphorylase
BSU35470	comFA	helicase competence protein
BSU35910	rbsR	transcriptional regulator (LacI family)
BSU36340	ywpE	putative sortase
BSU36910	ywlG	conserved hypothetical protein
BSU37100	murAB	UDP-N-acetylglucosamine 1-carboxyvinyltransferase
BSU37340	ywiB	putative RNA binding protein possibly involved in aminoacyl-tRNA editing
BSU38499	ywzH	conserved hypothetical protein; present in Archaea and Eukarya
BSU38500	dltA	D-alanine:D-alanyl-carrier protein ligase
BSU38510	dltB	putative D-alanine esterase for lipoteichoic acid and wall teichoic acid
BSU38520	dltC	D-alanyl carrier protein
BSU38530	dltD	putative D-alanine esterase for lipoteichoic acid and wall teichoic acid synthesis
BSU40370	walJ	putative hydrolase
BSU40510	yybT	phosphodiesterase acting on cyclic dinucleotides
BSU40550	ppaC	inorganic pyrophosphatase
BSU40939	yyzM	conserved hypothetical protein
BSU40990	noc	DNA-binding protein Spo0J(ParB)-like
BSU41030	jag	SpoIIIJ-associated RNA/ssDNA-binding protein
cluster 3 : 78
BSU01540	salA	Mrp family regulator
BSU03290	nasE	assimilatory nitrite reductase subunit
BSU03360	yciC	putative metallochaperone with NTPase activity
BSU05960	moaC	molybdenum cofactor biosynthesis protein C
BSU06710	swrC	transporter involved in surfactin self-resistance
BSU07570	yflS	2-oxoglutarate/malate transporter
BSU07640	yflL	putative acylphosphatase
BSU07850	yfkM	general stress protein 18
BSU08310	yfiL	putative ABC transporter (ATP-binding protein)
BSU08330	yfiN	putative ABC transporter (permease)
BSU08790	thiC	biosynthesis of the pyrimidine moiety from 5-aminoimidazole ribotide (AIR) (thiamin biosynthesis)
BSU09000	yhbJ	putative integral membrane protein; putative exporter subunit
BSU09010	yhcA	putative exporter
BSU09020	yhcB	putative oxidoreductase associated to oxygen stress
BSU09230	yhcV	putative oxidoreductase
BSU09380	nsrR	NO-dependent activator of the ResDE regulon
BSU09780	yheC	spore coat associated protein, similar to YheD
BSU10120	hemE	uroporphyrinogen III decarboxylase
BSU10130	hemH	ferrochelatase
BSU10910	yisZ	putative adenylylsulfate kinase
BSU11680	thiS	Sulfur carrier for synthesis of hydroxyethylthiazole phosphate
BSU11690	thiG	hydroxyethylthiazole phosphate synthetase (thiamine biosynthesis)
BSU12090	cotT	spore coat protein (inner coat)
BSU12160	yjgC	putative oxidoreductase
BSU13110	purU	formyltetrahydrofolate hydrolase
BSU13570	mtnU	omega-amidase
BSU13580	mtnE	methionine-glutamine aminotransferase
BSU13720	queC	pre-queuosine 0 synthase
BSU13730	queD	6-pyruvoyl tetrahydrobiopterin synthase-like; queuosine biosynthesis
BSU13740	queE	queuosine biosynthesis enzyme
BSU13750	queF	NADPH-dependent reduction of 7-cyano-7-deazaguanine (preQ0) to 7-aminomethyl-7-deazaguanine (preQ1)
BSU14260	mobA	molybdopterin-guanine dinucleotide biosynthesis protein A
BSU14270	moeB	molybdopterin biosynthesis adenylyltransferase
BSU14280	moeA	molybdene to molybdopterin ligation enzyme
BSU14290	mobB	molybdopterin-guanine dinucleotide biosynthesis protein B
BSU14300	moaE	molybdopterin synthase (large subunit)
BSU14310	moaD	molybdopterin synthase (small subunit)
BSU15570	cysH	(phospho)adenosine phosphosulfate reductase
BSU15610	sumT	uroporphyrinogen III and precorrin-1 C-methyltransferase
BSU18080	yneT	putative CoA-binding protein
BSU18570	yoaE	molybdopterin cofactor oxido-reductase
BSU21980	ypdP	putative integral membrane protein
BSU22730	ndk	nucleoside diphosphate kinase
BSU22740	hepT	heptaprenyl diphosphate synthase component II
BSU22750	menH	menaquinone methyltransferase
BSU23940	yqjB	conserved hypothetical protein
BSU25420	yqeW	putative Na+/anion cotransporter
BSU25700	yqeF	putative lipoprotein; putative esterase
BSU26850	yrpG	putative oxidoreductase
BSU27250	mccB	cystathionine gamma-lyase and homocysteine gamma-lyase for reverse transsulfuration pathway
BSU28120	hemL	glutamate-1-semialdehyde 2,1-aminotransferase
BSU28130	hemB	delta-aminolevulinic acid dehydratase (porphobilinogen synthase)
BSU28150	hemC	porphobilinogen deaminase (hydroxymethylbilane synthase)
BSU28170	hemA	glutamyl-tRNA reductase
BSU28470	lysC	aspartokinase II alpha subunit (aa 1->408) and beta subunit (aa 246->408)
BSU28590	polX	DNA polymerase X
BSU28680	glcD	glycolate oxidase subunit
BSU28690	glcF	glycolate oxidase iron-sulfur subunit
BSU29460	moaB	molybdopterin GTP-binding precursor Z biosynthesis component
BSU29680	acsA	acetyl-CoA synthetase
BSU30520	ytoA	conserved hypothetical protein
BSU31050	gbsB	choline dehydrogenase
BSU32020	yuiH	putative sulfite oxidase
BSU32540	bsn	extracellular ribonuclease
BSU33380	yvgL	putative molybdate-binding lipoprotein
BSU33390	yvgM	putative molybdenum transport permease
BSU33430	cysI	sulfite reductase (hemoprotein beta-subunit)
BSU33440	cysJ	sulfite reductase (flavoprotein alpha-subunit)
BSU33850	yvbG	putative integral inner membrane protein
BSU33980	yvbT	putative alkanal monooxygenase
BSU36180	ywqK	conserved hypothetical protein
BSU36700	moaA	molybdenum cofactor biosynthesis protein A
BSU36710	fdhD	putative subunit of an respiration oxidoreductase
BSU37090	ywjI	putative fructose 1,6-bisphosphatase class II
BSU37270	narH	nitrate reductase (beta subunit)
BSU38720	yxkO	putative carbohydrate kinase
BSU39940	yxaL	membrane associated protein kinase with beta-propeller domain
BSU40660	yybF	putative permease
cluster 4 : 76
BSU00590	hslR	ribosomal RNA binding protein involved in 50S recycling; heat shock protein
BSU00680	hprT	hypoxanthine-guanine phosphoribosyltransferase
BSU00710	hslO	disulfide bond chaperone (heat shock protein HSP33)
BSU01690	ybbH	putative transcriptional regulator
BSU02810	cwlK	murein L,D:-endopeptidase
BSU03300	nasD	assimilatory nitrite reductase subunit
BSU03580	yczE	integral inner membrane protein regulating antibiotic production
BSU04150	ycsN	putative oxidoreductase
BSU04780	ydcI	putative RNA helicase
BSU05450	ydfK	putative integral inner membrane protein
BSU07330	yfnB	putative hydrolase
BSU07810	treA	trehalose-6-phosphate hydrolase
BSU07880	yfkJ	protein-tyrosine-phosphatase
BSU09280	glpF	glycerol permease
BSU09290	glpK	glycerol kinase
BSU09300	glpD	glycerol-3-phosphate oxidase
BSU09340	yhdA	oxidoreductase, NAD(P)H-FMN and ferric iron reductase
BSU10250	lplJ	lipoate-protein ligase
BSU11120	yitT	putative integral inner membrane protein
BSU11140	yitU	putative phosphatase
BSU11500	spxA	redox-sensitive regulator enzyme
BSU11540	pepF	oligoendopeptidase F
BSU11580	yjbK	putative RNA/thiamine triphosphatase
BSU13910	ptsI	phosphotransferase system (PTS) enzyme I
BSU14390	fruK	fructose-1-phosphate kinase
BSU14400	fruA	phosphotransferase system (PTS) fructose-specific enzyme IIABC component
BSU14430	ykpA	ABC efflux transporter (ATP-binding protein)
BSU15480	pyrP	uracil permease
BSU19630	deoD	purine nucleoside phosphorylase
BSU21680	msrB	peptide methionine R-sulfoxide reductase
BSU21690	msrA	peptide methionine S-sulfoxide reductase
BSU21790	yplQ	putative membrane hydrolase
BSU21890	ypgQ	putative metal-dependent phosphohydrolase
BSU21900	bsaA	putative peroxidase
BSU22360	asnS	asparaginyl-tRNA synthetase
BSU22510	ypjC	putative integral inner membrane protein
BSU23500	drm	phosphopentomutase
BSU23840	rnz	ribonuclease Z
BSU23870	polYA	DNA-damage lesion bypass DNA polymerase
BSU24520	mntR	transcriptional regulator (DtxR family)
BSU25170	yqfO	conserved hypothetical protein
BSU25300	cdd	cytidine/deoxycytidine deaminase
BSU25590	comEA	membrane bound high-affinity DNA-binding receptor
BSU25640	nadD	nicotinate-nucleotide adenylyltransferase
BSU27270	mtnN	methylthioadenosine / S-adenosylhomocysteine nucleosidase
BSU27330	udk	uridine kinase
BSU28350	ysnB	phosphoesterase
BSU28820	ysdC	putative endo-1,4-beta-glucanase
BSU28980	dnaI	helicase loader
BSU29190	pfkA	6-phosphofructokinase
BSU29410	ytkL	putative metal-dependent hydrolase
BSU29490	tpx	putative peroxiredoxin
BSU29580	thiI	persulfide ATP pyrophosphatase involved in thiamine biosynthesis and tRNA modification
BSU29600	braB	branched-chain amino acid-Na+ symporter
BSU29640	ytsP	conserved hypothetical protein
BSU29740	ccpA	transcriptional regulator (Lacl family)
BSU30035	ytzG	putative 16S pseudouridylate synthase
BSU30480	ytqA	putative Fe-S oxidoreductase
BSU30670	luxS	S-ribosylhomocysteine lyase
BSU31120	lytG	exoglucosaminidase
BSU32810	yusI	putative oxidoreductase with thioredoxin domain
BSU35010	nagA	N-acetylglucosamine-6-phosphate deacetylase
BSU35020	nagBA	N-acetylglucosamine-6-phosphate isomerase
BSU35030	yvoA	transcriptional regulator (GntR family)
BSU35510	yvyE	conserved hypothetical protein
BSU35670	gtaB	UTP-glucose-1-phosphate uridylyltransferase
BSU36890	upp	uracil phosphoribosyltransferase
BSU37060	tdk	thymidine kinase
BSU38300	thiM	hydroxyethylthiazole kinase
BSU38560	licH	6-phospho-beta-glucosidase
BSU38570	licA	phosphotransferase system (PTS) lichenan-specific enzyme IIA component
BSU38590	licB	phosphotransferase system (PTS) lichenan-specific enzyme IIB component
BSU38920	pepT	peptidase T (tripeptidase)
BSU39400	pdp	pyrimidine-nucleoside phosphorylase
BSU39420	deoC	deoxyribose-phosphate aldolase
BSU39550	yxeH	putative hydrolase
BSU40230	yydA	conserved hypothetical protein
cluster 5 : 59
BSU02280	ybfM	putative membrane phosphatase
BSU03160	ycgJ	putative methyltransferase
BSU04100	kipR	transcriptional regulator (IclR family)
BSU04440	dctB	C4-dicarboxylate binding protein
BSU05240	ydeL	putative PLP-dependent transcriptional regulator
BSU05250	ydeM	putative dehydratase
BSU06590	yerD	putative flavoenzyme
BSU06880	yesF	conserved hypothetical protein
BSU07230	yetM	putative hydroxylase/monooxygenase
BSU07590	citT	two-component response regulator
BSU07600	yflP	conserved hypothetical protein
BSU07650	yflK	putative sulfur carrier
BSU08470	yfhB	putative isomerase
BSU09260	yhxA	putative aminotransferase
BSU10320	yhfP	putative oxidoreductase
BSU10570	yhjN	putative integral inner membrane protein
BSU10870	yisU	putative aminoacid related metabolite efflux transporter
BSU12980	ykfB	L-Ala-D/L-Glu epimerase
BSU13490	htpX	membrane protease
BSU13960	ykwC	putative beta-hydroxyacid dehydrogenase
BSU18210	yngE	putative propionyl-CoA carboxylase
BSU18220	yngF	putative enoyl-CoA dehydratase
BSU18230	yngG	putative hydroxymethylglutaryl-CoA lyase
BSU18410	ggt	membrane bound gamma-glutamyltranspeptidase
BSU18430	yogA	putative oxidoreductase
BSU18830	pps	putative phosphoenolpyruvate synthase
BSU19310	dhaS	putative aldehyde dehydrogenase
BSU19480	yojE	putative integral inner membrane protein
BSU23790	yqjP	putative metal-dependent hydrolase
BSU23820	yqjM	NADPH-dependent flavin oxidoreductase
BSU24120	prpB	2-methylisocitrate lyase
BSU24130	prpD	2-methylcitrate dehydratase
BSU24150	mmgC	short chain acyl-CoA dehydrogenase
BSU24160	mmgB	3-hydroxybutyryl-CoA dehydrogenase
BSU24170	mmgA	degradative acetoacetyl-CoA thiolase
BSU26720	azlB	transcriptional regulator (Lrp/AsnC family)
BSU26880	yraM	conserved hypothetical protein
BSU27100	yrhP	putative efflux transporter
BSU28520	etfA	electron transfer flavoprotein (alpha subunit)
BSU28530	etfB	electron transfer flavoprotein (beta subunit)
BSU28550	fadR	transcriptional regulator of fatty acids degradation (TetR/AcrR family)
BSU28560	lcfA	long chain acyl-CoA ligase (degradative)
BSU29040	ytbD	putative transporter
BSU29550	ytcJ	putative metal-dependent hydrolase
BSU30070	opuD	glycine betaine transporter
BSU30540	asnB	asparagine synthetase
BSU31322	yugO	putative potassium channel protein
BSU32830	fadA	acetyl-CoA C-acyltransferase
BSU32840	fadN	enoyl-CoA hydratase / 3-hydroxyacyl-CoA dehydrogenase
BSU32980	yusZ	putative short-chain acyl dehydrogenase
BSU33150	yvqK	ATP:cob(I)alamin adenosyltransferase
BSU33200	yvrE	conserved hypothetical protein
BSU33370	yvgK	putative molybdate binding regulator
BSU33460	yvgT	putative integral inner membrane protein
BSU33470	bdbC	thiol-disulfide oxidoreductase
BSU38240	ywcA	putative acetate Na+-dependent symporter
BSU38250	ywbO	putative sulfur oxido-reductase
BSU39760	mmsA	methylmalonate-semialdehyde dehydrogenase
BSU39880	yxbC	conserved hypothetical protein
cluster 6 : 58
BSU00270	yaaO	putative lysine decarboxylase
BSU01880	ybcI	conserved hypothetical protein
BSU03040	amyE	alpha-amylase
BSU04550	ydbP	putative thioredoxin or thiol-disulfide isomerase
BSU06400	yebE	conserved hypothetical protein
BSU07630	nosA	nitric-oxide synthase
BSU07690	mapB	methionine aminopeptidase B
BSU07890	yfkI	conserved hypothetical protein
BSU07955	yfkA	putative Fe-S oxidoreductase, radical SAM superfamily
BSU09320	yhcY	two-component sensor histidine kinase [YhcZ]
BSU13810	ykvS	conserved hypothetical protein
BSU14790	ylaI	conserved hypothetical protein
BSU14820	ylaL	conserved hypothetical protein
BSU14840	ylaN	conserved hypothetical protein
BSU14960	ylbC	conserved hypothetical protein
BSU14990	ylbF	putative regulatory protein
BSU15880	fapR	transcription factor
BSU16780	rnjB	ribonuclease J2
BSU16870	ymfI	putative oxidoreductase
BSU16890	ymfK	conserved hypothetical protein with ACT domain; N-terminal part of YmfK
BSU16900	ymfK	conserved hypothetical protein with ACT domain; C-terminal part of YmfK
BSU17490	ynzG	putative phage protein
BSU18060	yneR	conserved hypothetical protein
BSU19470	yojF	conserved hypothetical protein
BSU21860	pdiA	protein disulfide isomerase
BSU21960	ypeQ	conserved hypothetical protein
BSU22010	ypcP	5'3'-exonuclease
BSU22530	ypjA	putative integral inner membrane protein
BSU22580	ypiB	conserved hypothetical protein
BSU23020	recQ	ATP-dependent DNA helicase
BSU23030	ypbB	conserved hypothetical protein
BSU23620	yqkF	NADPH-dependent aldo-keto reductase
BSU23990	yqiW	conserved hypothetical protein
BSU24050	bkdAA	branched-chain alpha-keto acid dehydrogenase E1 subunit
BSU24480	yqhR	putative integral inner membrane protein
BSU27210	yrhF	conserved hypothetical protein
BSU27230	yrhD	conserved hypothetical protein
BSU27350	yrrN	putative hydrolase
BSU29690	acuA	protein acetyltransferase
BSU29760	ytxJ	conserved hypothetical protein
BSU29830	ytpQ	conserved hypothetical protein
BSU29870	ytzB	conserved hypothetical protein
BSU30470	ytzC	conserved hypothetical protein
BSU30710	ythA	putative cytochrome d oxidase subunit
BSU30720	ythB	putative cytochrome bd ubiquinol oxidase subunit II
BSU31460	kapB	factor required for KinB signal transduction and activation of the phosphorelay to sporulation
BSU32200	yutJ	putative NADH dehydrogenase
BSU32210	yuzD	putative sulfur oxido-reduction management enzyme
BSU32300	yutE	conserved hypothetical protein
BSU32780	yusF	putative ribonuclease
BSU34960	yvoF	putative O-acetyltransferase
BSU36780	ywzB	conserved hypothetical protein
BSU36880	atpI	ATP synthase (subunit i)
BSU37520	ywhD	conserved hypothetical protein
BSU37610	ywzC	conserved hypothetical protein
BSU37950	ywdI	conserved hypothetical protein
BSU38100	ywcH	putative monooxygenase
BSU39020	yxjA	purine nucleoside transporter
BSU40060	gntK	gluconate kinase
cluster 7 : 42
BSU00300	yaaR	conserved hypothetical protein
BSU10010	trpP	tryptophan transporter
BSU14010	cheV	coupling protein and response regulator for CheA activity in response to attractants (chemotaxis)
BSU16080	ylqH	putative flagellar biosynthesis protein
BSU16180	flgB	flagellar component of cell-proximal portion of basal-body rod
BSU16190	flgC	flagellar component of cell-proximal portion of basal-body rod
BSU16200	fliE	flagellar basal body protein
BSU16210	fliF	flagellar basal-body M-ring protein
BSU16220	fliG	flagellar motor switching and energizing component
BSU16230	fliH	flagellar export apparatus component
BSU16240	fliI	flagellar-specific ATPase
BSU16280	flgD	flagellar hook assembly protein
BSU16290	flgE	flagellar hook protein
BSU16299	ylzI	putative flagellar protein
BSU16300	fliL	flagellar basal-body associated protein
BSU16310	fliM	flagellar motor switching and energizing component
BSU16320	fliY	flagellar motor switching and energizing phosphatase
BSU16330	cheY	regulator of chemotaxis and motility
BSU16340	fliZ	flagellar regulatory protein
BSU16350	fliP	component of the flagellar export machinery
BSU16360	fliQ	component of the flagellar export machinery
BSU16370	fliR	component of the flagellar export machinery
BSU16380	flhB	component of the flagellar export machinery
BSU16390	flhA	component of the flagellar export machinery
BSU16400	flhF	GTPase involved in the export of flagella
BSU16410	ylxH	essential component of the flagellar assembly machinery
BSU16420	cheB	methyl-accepting chemotaxis proteins (MCP)-glutamate methylesterase
BSU16430	cheA	chemotactic two-component sensor histidine kinase
BSU16440	cheW	modulation of CheA activity in response to attractants (chemotaxis)
BSU16450	cheC	signal terminating phosphatase of CheR-mediated methylation of methyl-accepting chemotaxis proteins (MCPs)
BSU16460	cheD	sequence specific deamidase required for methylation of methyl-accepting chemotaxis proteins (MCPs) by CheR
BSU16470	sigD	RNA polymerase sigma-28 factor (sigma-D)
BSU22720	cheR	methyl-accepting chemotaxis proteins (MCPs) methyltransferase
BSU30840	yteA	conserved hypothetical protein
BSU35330	fliS	flagellar assembly protein FliS
BSU35340	fliD	flagellar hook-associated capping protein 2 (HAP2)
BSU35350	yvyC	putative flagellar protein
BSU35360	hag	flagellin protein
BSU35370	csrA	carbon storage regulator
BSU35380	fliW	assembly factor of the flagellum
BSU35400	flgL	flagellar hook-filament junction
BSU35410	flgK	flagellar hook-filament junction
BSU35430	flgM	anti-sigma factor repressor of sigma(D)-dependent transcription
cluster 8 : 40
BSU00480	yabJ	putative enzyme resulting in alteration of gene expression
BSU00820	lysS	lysyl-tRNA synthetase
BSU02700	estA	secreted alkaliphilic lipase
BSU03870	ycnE	conserved hypothetical protein
BSU03910	gabD	succinate-semialdehyde dehydrogenase
BSU04260	topB	DNA topoisomerase III
BSU05680	ydgK	putative efflux transporter
BSU06650	sapB	membrane component
BSU08480	yfhC	putative oxidoreductase (nitroreductase family)
BSU08930	trmL	2'-O-methyltransferase TrmL
BSU09640	yhdY	putative integral membrane protein; putative small conductance mechano-sensitive channel
BSU10500	yhjG	putative aromatic compound monooxygenase/hydroxylase
BSU11720	fabI	enoyl-acyl carrier protein reductase
BSU12970	ykfA	putative L,D-carboxypeptidase
BSU14220	ykuU	putative 2-cys peroxiredoxin
BSU14630	speA	arginine decarboxylase
BSU14830	glsB	glutaminase
BSU15780	cpgA	GTPase involved in ribosome and sacculus morphogenesis
BSU16090	sucC	succinyl-CoA synthetase (beta subunit)
BSU16100	sucD	succinyl-CoA synthetase (alpha subunit)
BSU16990	tdh	threonine 3-dehydrogenase
BSU17000	kbl	2-amino-3-ketobutyrate CoA ligase (glycine acetyl transferase)
BSU19360	odhB	2-oxoglutarate dehydrogenase complex (dihydrolipoamide transsuccinylase, E2 subunit)
BSU19370	odhA	2-oxoglutarate dehydrogenase (E1 subunit)
BSU22170	ypsC	putative methylase with RNA interaction domain
BSU25650	yqeI	putative RNA-binding protein
BSU27540	yrvM	putative enzyme of sulfur-containing coenzyme synthesis
BSU28710	cstA	carbon starvation-induced membrane protein
BSU29530	sppA	signal peptide peptidase
BSU29900	trmB	tRNA (guanine-N(7)-)-methyltransferase
BSU30510	ytpA	phospholipase component of bacilysocin synthesis or export
BSU32050	pepA	leucyl aminopeptidase
BSU32160	erpA	chaperone involved in Fe-S cluster assembly
BSU32230	yuxL	putative acylaminoacyl-peptidase
BSU32330	lipA	lipoyl synthase (lipoic acid synthetase)
BSU33040	fumC	fumarate hydratase
BSU33490	copB	copper(I)-transporting ATPase
BSU34180	yvfI	putative transcriptional regulator (GntR family)
BSU34190	yvfH	putative lactate permease
BSU35620	lytC	N-acetylmuramoyl-L-alanine amidase (major autolysin)
BSU37760	rocC	arginine/ornithine permease
cluster 9 : 37
BSU00450	sspF	small acid-soluble spore protein (alpha/beta-type SASP)
BSU00610	yabQ	membrane protein of the forespore
BSU09840	hemZ	coproporphyrinogen III oxidase
BSU13930	splB	spore photoproduct (thymine dimer) lyase
BSU14110	ykuK	putative RNAse
BSU15310	spoIIGA	protease processing pro-sigma-E
BSU15320	sigE	RNA polymerase sporulation-specific sigma-29 factor (sigma-E)
BSU15330	sigG	RNA polymerase sporulation-specific sigma factor (sigma-G)
BSU15360	ylmC	conserved hypothetical protein
BSU15670	ylzA	conserved hypothetical protein
BSU16730	spoVFA	spore dipicolinate synthase subunit A
BSU16740	spoVFB	spore dipicolinate synthase subunit B
BSU16790	tepA	protein export-enhancing factor
BSU16799	ylzJ	conserved hypothetical protein
BSU16980	spoVS	regulator required for dehydratation of the spore core and assembly of the coat (stage V sporulation)
BSU22390	ypmA	conserved hypothetical protein
BSU22800	spoIVA	morphogenetic stage IV sporulation protein
BSU23410	spoVAD	stage V sporulation protein AD
BSU23420	spoVAC	stage V sporulation protein AC
BSU24220	spo0A	response regulator
BSU24230	spoIVB	regulatory membrane-associated serine protease
BSU24380	spoIIIAF	stage III sporulation protein
BSU24400	spoIIIAD	stage III sporulation protein
BSU24430	spoIIIAA	ATP-binding stage III sporulation protein
BSU25250	ccpN	negative regulator of gluconeogenesis
BSU25350	yqfD	stage IV sporulation protein
BSU25360	yqfC	conserved hypothetical protein
BSU25530	spoIIP	spore autolysin (stage II sporulation)
BSU25540	gpr	spore endopeptidase
BSU29500	ytfJ	conserved hypothetical protein
BSU29570	sspA	small acid-soluble spore protein (alpha-type SASP)
BSU30739	ytzL	conserved hypothetical protein
BSU32350	yunB	putative protein involved in spore formation
BSU32860	yusN	conserved hypothetical protein
BSU36970	spoIIR	pro-sigma(E) endopeptidase (stage II sporulation)
BSU40239	yyzF	conserved hypothetical protein
BSU40950	yyaC	conserved hypothetical protein
cluster 10 : 28
BSU03150	aroK	shikimate kinase
BSU13180	metE	cobalamin-independent methionine synthase
BSU16750	asd	aspartate-semialdehyde dehydrogenase
BSU16770	dapA	dihydrodipicolinate synthase
BSU17890	tkt	transketolase
BSU21870	ilvD	dihydroxy-acid dehydratase
BSU22490	dapB	dihydrodipicolinate reductase
BSU22600	aroE	3-phosphoshikimate 1-carboxyvinyltransferase (5-enolpyruvoylshikimate-3-phosphate synthase)
BSU22630	trpA	tryptophan synthase (alpha subunit)
BSU22640	trpB	tryptophan synthase (beta subunit)
BSU22660	trpC	indol-3-glycerol phosphate synthase
BSU22670	trpD	anthranilate phosphoribosyltransferase
BSU22680	trpE	anthranilate synthase
BSU22700	aroB	3-dehydroquinate synthase
BSU22710	aroF	chorismate synthase
BSU22790	hbs	non-specific DNA-binding protein HBsu; signal recognition particle-like (SRP) component
BSU23360	ppiB	peptidyl-prolyl isomerase
BSU23380	lysA	diaminopimelate decarboxylase
BSU25660	aroD	shikimate 5-dehydrogenase
BSU27900	pheA	prephenate dehydratase
BSU28250	leuD	3-isopropylmalate dehydratase (small subunit)
BSU28260	leuC	3-isopropylmalate dehydratase (large subunit)
BSU28270	leuB	3-isopropylmalate dehydrogenase
BSU28270	leuB	3-isopropylmalate dehydrogenase
BSU28280	leuA	2-isopropylmalate synthase
BSU28290	ilvC	acetohydroxy-acid isomeroreductase
BSU28300	ilvH	acetolactate synthase (acetohydroxy-acid synthase) (small subunit)
BSU28310	ilvB	acetolactate synthase (acetohydroxy-acid synthase) (large subunit)
BSU30550	metK	S-adenosylmethionine synthetase
BSU32380	yunE	putative integral inner membrane protein
cluster 11 : 28
BSU01060	ybxB	ribosomal RNA methyltransferase
BSU02170	ybfB	putative carboxylate transporter
BSU02480	gudP	glucarate transporter
BSU03210	ycgN	putative 1-pyrroline-5-carboxylate dehydrogenase
BSU03950	ycnJ	putative copper import protein
BSU04340	ydaP	putative enzyme with pyruvate as substrate
BSU04360	mntH	manganese transporter
BSU04370	ydaS	conserved hypothetical protein
BSU04640	alrA	D-alanine racemase
BSU05670	ydgJ	putative transcriptional regulator (MarR family)
BSU23760	coaA	pantothenate kinase
BSU26650	czcD	potassium/proton-divalent cation antiporter
BSU26710	azlC	branched-chain amino acid transporter
BSU27430	glnQ	glutamine ABC transporter (ATP-binding protein)
BSU27440	glnH	glutamine ABC transporter (glutamine-binding lipoprotein)
BSU27450	glnM	glutamine ABC transporter (permease)
BSU27460	glnP	glutamine ABC transporter (permease)
BSU29130	icd	isocitrate dehydrogenase
BSU32290	yutF	putative p-nitrophenyl phosphatase
BSU32390	yunF	conserved hypothetical protein
BSU33400	yvgN	glyoxal/methylglyoxal reductase
BSU33420	nhaK	Na+/H+ antiporter
BSU34430	racX	amino acid racemase
BSU34680	yvcT	putative 2-hydroxyacid dehydrogenase
BSU36490	ywoC	putative hydrolase
BSU36560	ywnH	putative phosphinothricin acetyltransferase
BSU36670	csbD	stress response protein
BSU40840	yyaJ	putative transporter
cluster 12 : 27
BSU02440	glnJ	two-component sensor histidine kinase [GlnL] for glutamine degradation
BSU05900	thiL	thiamine-monophosphate kinase
BSU10750	yisK	putative catabolic enzyme
BSU11010	samT	homocysteine S-methyltransferase using (R,S)AdoMet and methylenetetrahydrofolate reductase [NAD(P)H]
BSU11190	argC	N-acetylglutamate gamma-semialdehyde dehydrogenase
BSU11210	argB	N-acetylglutamate 5-phosphotransferase (acetylglutamate kinase)
BSU11220	argD	N-acetylornithine aminotransferase
BSU11250	argF	ornithine carbamoyltransferase
BSU18350	dacC	D-alanyl-D-alanine carboxypeptidase
BSU18440	gltB	glutamate synthase (small subunit)
BSU18450	gltA	glutamate synthase (large subunit)
BSU22620	hisC	histidinol-phosphate aminotransferase; tyrosine/phenylalanine aminotransferase
BSU23070	serA	3-phosphoglycerate dehydrogenase
BSU27340	yrrO	putative hydrolase
BSU29440	argH	argininosuccinate lyase
BSU29450	argG	argininosuccinate synthase
BSU30060	ytfP	putative NAD(FAD) dehydrogenase
BSU32170	dapF	diaminopimelate epimerase
BSU34860	hisI	phosphoribosyl-AMP cyclohydrolase; phosphoribosyl-ATP pyrophosphohydrolase
BSU34870	hisF	imidazole glycerol phosphate synthase subunit
BSU34880	hisA	phosphoribosylformimino-5-aminoimidazole carboxamide ribotide isomerase
BSU34890	hisH	amidotransferase (glutaminase)
BSU34900	hisB	imidazoleglycerol-phosphate dehydratase
BSU34910	hisD	histidinol dehydrogenase
BSU34920	hisG	ATP phosphoribosyltransferase
BSU36510	amtB	ammonium transporter
BSU36520	glnK	nitrogen-regulated PII-like regulator protein
BSU38370	ywbC	putative lyase
cluster 13 : 27
BSU03090	ycgF	putative aminoacid export permease
BSU04240	ydzA	conserved hypothetical protein
BSU05430	ydfJ	putative proton metabolite efflux transporter
BSU05500	ydfP	putative membrane bound oxidoreductase
BSU08340	padR	transcriptional regulator
BSU10810	yisP	putative squalene/phytoene synthase
BSU11560	yjbI	putative thiol management oxidoreductase component
BSU11840	yjcF	putative acetyltransferase
BSU15590	sat	sulfate adenylyltransferase
BSU15620	sirB	sirohydrochlorin ferrochelatase
BSU18500	yoxD	putative oxido-reductase
BSU18849	yozV	putative phage protein
BSU19140	yozB	putative integral inner membrane protein
BSU23140	resB	factor required for cytochrome c synthesis
BSU23230	ypuF	conserved hypothetical protein
BSU24530	lipM	protein octanoyltransferase
BSU24560	gcvPA	glycine decarboxylase (subunit 1) (glycine cleavage system protein P)
BSU24810	yqgV	conserved hypothetical protein
BSU29560	ytcI	putative acyl-coenzyme A synthetase
BSU29890	ytnP	putative metal-dependent hydrolase
BSU30310	ytwF	putative sulfur transferase
BSU32250	thrC	threonine synthase
BSU32420	pucR	transcriptional regulator of the purine degradation operon
BSU32820	fadE	acyl-CoA dehydrogenase (FAD dependent)
BSU32880	yusP	putative multidrug-efflux transporter
BSU35100	yvlD	putative integral inner membrane protein
BSU37180	fadF	putative iron-sulphur-binding reductase
cluster 14 : 26
BSU02720	yccF	conserved hypothetical protein
BSU03340	folEB	GTP cyclohydrolase I
BSU07920	yfkE	putative H+/Ca2+ antiporter
BSU10610	yhjR	putative electron carrier protein
BSU10990	yitH	putative N-acetyltransferase
BSU13550	mtnA	methylthioribose-1-phosphate isomerase (methionine salvage pathway)
BSU13590	mtnW	2,3-diketo-5-methylthiopentyl-1-phosphate enolase (DK- MTP-1-P enolase)
BSU13610	mtnB	methylthioribulose-1-phosphate dehydratase (MTRu-1-P dehydratase)
BSU13620	mtnD	acireductone dioxygenase (Ni2+ or Fe2+ -requiring)
BSU13630	ykvA	conserved hypothetical protein
BSU15530	pyrK	dihydroorotate dehydrogenase (electron transfer subunit)
BSU19180	des	fatty acid desaturase
BSU19260	yocM	putative spore coat protein
BSU23490	pupG	purine nucleoside phosphorylase
BSU25390	yqeZ	putative membrane bound hydrolase
BSU26590	blt	efflux transporter
BSU29960	ytlP	2'-5' RNA-ligase family protein
BSU30930	ytaB	putative receptor
BSU31280	yugU	conserved hypothetical protein
BSU32520	pucG	aminotransferase acting on ureidoglycine and glyoxylate
BSU34660	yvdB	putative anion transporter
BSU35720	tagF	CDP-glycerol:polyglycerol phosphate glycero-phosphotransferase (poly(glycerol phosphate) polymerase)
BSU35740	tagD	glycerol-3-phosphate cytidylyltransferase
BSU37370	albA	putative antilisterial bacteriocin (subtilosin) production enzyme
BSU37490	speB	agmatinase
BSU40650	yybG	conserved hypothetical protein
cluster 15 : 25
BSU02460	ycbC	5-dehydro-4-deoxyglucarate dehydratase
BSU02490	gudD	glucarate dehydratase
BSU02510	garD	D-galactarate dehydratase
BSU02950	yceI	putative transporter
BSU04020	yczH	putative hydrolase
BSU04470	dctP	C4-dicarboxylate transport protein
BSU05310	ydeR	putative efflux transporter
BSU06300	cotA	outer spore coat copper-dependent laccase
BSU06310	gabP	gamma-aminobutyrate (GABA) permease
BSU07350	yfmT	putative aldehyde dehydrogenase
BSU08860	ssuD	FMNH2-dependent aliphatic sulfonate monooxygenase
BSU12360	exuT	hexuronate transporter
BSU17080	pksA	putative transcriptional regulator
BSU17190	pksL	polyketide synthase of type I
BSU26670	gltR	transcriptional regulator (LysR family)
BSU30530	ytnA	putative amino acid permease
BSU31959	ybdZ	conserved hypothetical protein
BSU31970	dhbB	isochorismatase
BSU31980	dhbE	2,3-dihydroxybenzoate-AMP ligase (enterobactin synthetase component E)
BSU31990	dhbC	isochorismate synthase
BSU32000	dhbA	2,3-dihydro-2,3-dihydroxybenzoate dehydrogenase
BSU33530	yvaA	putative oxidoreductase
BSU36020	alsR	transcriptional regulator (LysR family)
BSU39050	katE	catalase 2
BSU39950	yxaJ	putative integral inner membrane protein
BSU39990	yxaF	transcriptional regulator
cluster 16 : 24
BSU09950	prsA	molecular chaperone lipoprotein
BSU15080	rpmF	ribosomal protein L32
BSU15280	ftsA	cell-division protein essential fo Z-ring assembly
BSU15710	priA	primosomal replication factor Y (primosomal protein N')
BSU15900	fabD	malonyl CoA:acyl carrier protein transacylase
BSU15910	fabG	beta-ketoacyl-acyl carrier protein reductase
BSU16110	dprA	DNA processing Smf single strand binding protein
BSU16150	clpQ	two-component ATP-dependent protease (N-terminal serine protease)
BSU16160	clpY	two-component ATP-dependent protease (ATPase and chaperone)
BSU16540	cdsA	phosphatidate cytidylyltransferase (CDP-diglyceride synthase)
BSU17040	mutS	DNA mismatch repair recognition factor
BSU17050	mutL	DNA mismatch repair factor
BSU25310	dgkA	undecaprenol kinase
BSU25450	prmA	ribosomal protein L11 methyltransferase
BSU27320	greA	transcription elongation factor
BSU27620	recJ	putative single-strand DNA-specific exonuclease
BSU27700	yrbF	component of the preprotein translocase
BSU27710	tgt	tRNA-guanine transglycosylase
BSU27720	queA	S-adenosylmethionine tRNA ribosyltransferase-isomerase
BSU28040	radC	putative DNA repair protein
BSU28190	ysxC	GTPase involved in ribosome 50S subunit assembly
BSU33610	rnr	ribonuclease R
BSU35450	comFC	putative component of the DNA transport apparatus
BSU37010	prfA	peptide chain release factor 1
cluster 17 : 22
BSU00460	ispE	4-(cytidine 5'-diphospho)-2-C-methyl-D-erythritol kinase
BSU00900	ispD	2-C-methyl-D-erythritol 4-phosphate cytidylyltransferase, nonmevalonate isoprenoid pathway
BSU00910	ispF	2-C-methyl-D-erythritol-2,4-cyclodiphosphate synthase
BSU13420	ykoW	putative sensor diguanylate cyclase
BSU15170	spoVD	penicillin-binding protein
BSU15210	spoVE	factor for spore cortex peptidoglycan synthesis (stage V sporulation)
BSU15370	ylmD	conserved hypothetical protein
BSU15720	defA	polypeptide deformylase
BSU16550	dxr	1-deoxy-D-xylulose-5-phosphate reductoisomerase
BSU16710	mlpA	specific processing protease
BSU17010	miaB	enzyme for ms(2)i(6)A formation for tRNA modification
BSU23240	ypzK	putative acetyltransferase
BSU23250	ribH	6,7-dimethyl-8-ribityllumazine synthase, beta subunit
BSU23260	ribAB	fused GTP cyclohydrolase II and 3,4-dihydroxy-2-butanone 4-phosphate synthase
BSU23270	ribE	riboflavin synthase (alpha subunit)
BSU23280	ribD	fused diaminohydroxyphosphoribosylaminopyrimidine deaminase; 5-amino-6-(5-phosphoribosylamino) uracil reductase
BSU24270	dxs	1-deoxyxylulose-5-phosphate synthase
BSU24470	aroQ	3-dehydroquinate dehydratase, type II
BSU25070	ispG	4-hydroxy-3-methylbut-2-en-1-yl diphosphate synthase (1-hydroxy-2-methyl-2-(E)-butenyl 4-diphosphate synthase)
BSU25160	ispH	1-hydroxy-2-methyl-2-(E)-butenyl 4-diphosphate reductase
BSU27820	yrbC	conserved hypothetical protein
BSU28050	maf	putative septum formation DNA-binding protein
BSU28370	rph	ribonuclease PH
cluster 18 : 20
BSU02290	psd	phosphatidylserine decarboxylase; 32 kDa precursor processed into a 29 kDa protein
BSU02330	ybfQ	putative enzyme with rhodanese domain
BSU05160	ydeD	putative permease
BSU08630	mutY	A/G-specific adenine glycosylase or DNA-(apurinic or apyrimidinic site) lyase
BSU08880	rpsNB	alternative ribosomal protein S14
BSU10020	serC	phosphoserine aminotransferase
BSU11630	prpE	phosphorylated protein phosphatase and diadenosine-polyphosphate hydrolase
BSU13010	ykgB	putative 6-phosphogluconolactonase
BSU14670	suhB	inositol monophosphatase
BSU19400	sodC	superoxide dismutase (exported lipoprotein)
BSU19440	norM	MatE Na+-driven efflux family protein
BSU21810	dfrA	dihydrofolate reductase
BSU21820	thyB	thymidylate synthase B
BSU25020	sodA	superoxide dismutase
BSU27500	trmU	tRNA (5-methylaminomethyl-2-thiouridylate) methyltransferase
BSU30700	rpmEB	ribosomal protein L31
BSU35860	pgdS	gamma-DL-glutamyl hydrolase (PGA depolymerase)
BSU37510	pbpG	sporulation specific penicillin-binding protein
BSU37970	ung	uracil-DNA glycosylase
BSU39820	htpG	class III heat-shock protein (molecular chaperone)
cluster 19 : 19
BSU05700	ydhC	putative transcriptional regulator (GntR family)
BSU12300	uxaC	galacturonate isomerase
BSU12330	yjmD	putative oxidoreductase
BSU12340	uxuA	D-mannonate dehydratase
BSU12380	uxaB	tagaturonate reductase (altronate oxidoreductase)
BSU12950	dppD	dipeptide ABC transporter (ATP-binding protein)
BSU13000	ykfD	putative cell wall oligopeptide ABC transporter (ATP binding protein)
BSU17580	xynB	xylan beta-1,4-xylosidase
BSU17590	xylR	transcriptional regulator
BSU17600	xylA	xylose isomerase
BSU17610	xylB	xylulose kinase
BSU22100	kdgA	2-keto-3-deoxygluconate-6-phosphate aldolase
BSU22110	kdgK	2-keto-3-deoxygluconate kinase
BSU22480	mgsA	methylglyoxal synthase
BSU36300	glcR	transcriptional regulator (DeoR family)
BSU36360	mscL	large conductance mechanosensitive channel protein
BSU39430	deoR	transcriptional regulator
BSU39690	iolH	putative sugar-phosphate epimerase/isomerase
BSU40670	yybE	putative transcriptional regulator (LysR family)
cluster 20 : 19
BSU08100	acoR	transcriptional regulator
BSU09120	yhcK	putative diguanylate cyclase or phosphodiesterase
BSU13030	ykhA	putative acyl-CoA hydrolase
BSU13530	kinE	two-component sensor histidine kinase
BSU14350	yknX	putative efflux permease
BSU14600	pdhC	pyruvate dehydrogenase (dihydrolipoamide acetyltransferase E2 subunit)
BSU14610	pdhD	dihydrolipoamide dehydrogenase E3 subunit of both pyruvate dehydrogenase and 2-oxoglutarate dehydrogenase complexes
BSU15660	yloC	conserved hypothetical protein
BSU17340	hfq	Hfq RNA chaperone
BSU19220	yocI	putative ATP-dependent nucleic acid helicase
BSU23120	resD	two-component response regulator
BSU23480	dacF	D-alanyl-D-alanine carboxypeptidase (penicilin binding protein)
BSU24100	bkdR	transcriptional regulator
BSU25230	yqxD	conserved hypothetical protein
BSU25240	yqfL	positive regulator of gluconeogenesis
BSU28200	lonA	class III heat-shock ATP-dependent LonA protease
BSU34200	sigL	RNA polymerase sigma-54 factor (sigma-L)
BSU34740	crh	catabolite repression HPr-like protein
BSU37560	thrZ	threonyl-tRNA synthetase
cluster 21 : 17
BSU00170	yaaI	putative isochorismatase
BSU00430	yabG	sporulation-specific protease
BSU00840	mcsA	activator of protein kinase McsB
BSU00850	mcsB	protein tyrosine kinase
BSU00890	yacL	putative membrane protein
BSU00980	sigH	RNA polymerase sigma-30 factor (sigma(H))
BSU01090	rplGB	alternative ribosomal protein L7A
BSU03250	ycgR	putative permease
BSU06600	pcrB	(S)-3-O-geranylgeranylglyceryl phosphate synthase
BSU07620	yflN	putative metal-dependent hydrolase
BSU09860	khtT	K+/H+ antiporter for K+ efflux
BSU14000	dapG	N-acetyl-L,L-diaminopimelate aminotransferase
BSU16760	dapG	aspartokinase I (alpha and beta subunits)
BSU19330	sodF	superoxide dismutase
BSU23190	dacB	D-alanyl-D-alanine carboxypeptidase (penicillin-binding protein 5*)
BSU24490	yqhQ	conserved hypothetical protein
BSU27970	spoIVFB	membrane metalloprotease
BSU28210	lonB	LonB ATP-dependent protease
cluster 22 : 17
BSU03220	ycgO	putative proline/ornithine permease
BSU06550	yecA	putative amino acid/polyamine permease
BSU06640	yerI	putative kinase
BSU07735	yflB	conserved hypothetical protein
BSU09600	crcBA	integral membrane protein possibly involved in chromosome condensation
BSU10820	yisQ	putative Na+driven efflux transporter
BSU14500	ykqA	conserved hypothetical protein
BSU23570	ansB	L-aspartase (aspartate ammonia lyase)
BSU24830	yqgT	putative gamma-D-glutamyl-L-diamino acid endopeptidase
BSU26410	psiE	phosphate starvation inducible protein
BSU28670	ysfB	putative regulator
BSU29150	ytwI	putative integral inner membrane protein
BSU31370	yugJ	putative NADH-dependent butanol dehydrogenase
BSU36530	bcrC	undecaprenyl pyrophosphate phosphatase
BSU38310	ywbI	putative transcriptional regulator (LysR family)
BSU38320	cidA	holin regulator of murein hydrolases
BSU38330	ywbG	anti-holin factor controlling activity of murein hydrolases
cluster 23 : 16
BSU00730	cysK	cysteine synthase
BSU00740	pabB	4-amino-4-deoxychorismate synthase (para-aminobenzoate synthase)
BSU00750	pabA	4-amino-4-deoxychorismate synthase; anthranilate synthase (subunit II)
BSU00770	sul	dihydropteroate synthase
BSU00790	folK	7,8-dihydro-6-hydroxymethylpterin pyrophosphokinase
BSU00930	cysE	serine acetyltransferase
BSU01660	ybbD	putative beta-hexosaminidase, putative lipoprotein
BSU01730	sigW	RNA polymerase ECF(extracytoplasmic function)-type sigma factor W
BSU13120	proB	glutamate 5-kinase
BSU13130	proA	gamma-glutamyl phosphate reductase
BSU15040	ylbK	putative hydrolase
BSU17850	lexA	transcriptional repressor of the SOS regulon
BSU23510	ripX	site-specific tyrosine recombinase for chromosome partitioning
BSU27370	yrrL	conserved hypothetical protein
BSU31150	uppP	Undecaprenyl-diphosphatase
BSU37310	fnr	transcriptional regulator (FNR/CAP family)
cluster 24 : 16
BSU05970	rex	transcription repressor of cydABCD and yjlC-ndh expression
BSU08210	malQ	maltose and maltodextrin ABC transporter subunit (ATP-binding protein)
BSU08220	yfiC	putative ABC transporter (ATP-binding protein)
BSU09610	yhdV	integral membrane protein possibly involved in chromosome condensation
BSU15390	sepF	cell division machinery factor
BSU15420	divIVA	cell-division initiation protein
BSU15470	pyrR	transcriptional attenuator and uracil phosphoribosyltransferase activity
BSU15500	pyrC	dihydroorotase
BSU15760	prpC	phosphorylated protein phosphatase
BSU15770	prkC	protein kinase
BSU19120	czrA	transcriptional regulator (multiple metal-sensing ArsR-SmtB transcriptional repressors family)
BSU25780	arsC	thioredoxin-coupled arsenate reductase
BSU25790	arsB	arsenite efflux transporter
BSU29590	iscSB	cysteine desulfurase
BSU34750	whiA	putative morphogen
BSU35480	yviA	conserved hypothetical protein
cluster 25 : 15
BSU00040	recF	DNA repair and genetic recombination factor
BSU00210	recR	DNA repair and recombination protein
BSU00580	yabN	putative fusion methylase and nucleotide pyrophosphohydrolase
BSU00780	folB	dihydroneopterin aldolase
BSU16120	topA	DNA topoisomerase I
BSU17640	alrB	alanine racemase
BSU17930	ccdA	cytochrome c-type biogenesis protein CcdA; thiol-disulfide oxido-reductase
BSU18040	yneP	acyl-CoA thioesterase
BSU21990	ypdQ	conserved hypothetical protein
BSU23610	nudF	ADP-ribose pyrophosphatase
BSU32220	yutI	putative iron-sulfur scaffold protein
BSU35530	tagO	UDP-N-acetylglucosamine:undecaprenyl-P N-acetylglucosaminyl-1-P transferase
BSU35660	mnaA	UDP-N-acetylmannosamine 2-epimerase
BSU35750	tagA	N-acetylmannosamine (ManNAc) C4 hydroxyl of a membrane-anchored N-acetylglucosaminyl diphospholipid (GlcNAc-pp-undecaprenyl, lipid I) glycosyltransferase
BSU37930	ywdK	conserved hypothetical protein
cluster 26 : 14
BSU02630	tatAD	component of the twin-arginine pre-protein translocation pathway
BSU05330	aseR	transcriptional regulator (metals sensing ArsR-SmtB repressors family)
BSU05370	ydfD	putative PLP-dependent transcriptional regulator
BSU08425	mprF	enzyme involved in lysinylation of phospholipids
BSU19100	yobV	putative transcriptional regulator
BSU23910	yqjE	putative deacylase
BSU28940	ysaA	putative phosphatase
BSU29630	yttP	putative transcriptional regulator
BSU29650	ytrP	putative diguanylate cyclase-related enzyme
BSU29700	acuB	component of the acetoin degradation regulation pathway
BSU29710	acuC	protein deacetylase
BSU29730	ytxD	putative flagellar motor component
BSU36080	ywrF	conserved hypothetical protein
BSU36440	ywoH	putative transcriptional regulator (MarR family)
cluster 27 : 14
BSU09670	dat	D-alanine aminotransferase
BSU13300	mgtE	magnesium transporter
BSU13540	ogt	O6-alkylguanine DNA alkyltransferase
BSU14870	ctaA	heme-A synthase
BSU14890	ctaC	cytochrome caa3 oxidase (subunit II)
BSU14900	ctaD	cytochrome caa3 oxidase (subunit I)
BSU14910	ctaE	cytochrome caa3 oxidase (subunit III)
BSU19240	yocK	putative general stress protein
BSU21750	scuA	assembly factor BSco of the Cu(A) site of cytochrome c oxidase
BSU22550	qcrB	menaquinol:cytochrome c oxidoreductase (cytochrome b subunit)
BSU22560	qcrA	menaquinol:cytochrome c oxidoreductase (iron-sulfur subunit)
BSU23130	resC	factor required for cytochrome c synthesis
BSU23150	resA	extracytoplasmic thioredoxin involved in cytochrome c maturation (lipoprotein)
BSU27070	levD	phosphotransferase system (PTS) fructose-specific enzyme IIA component
BSU35270	cccB	cytochrome c551
cluster 28 : 14
BSU06410	yebG	conserved hypothetical protein
BSU06559	yezF	hypothetical protein
BSU08740	ygzB	putative membrane protein
BSU10670	gerPF	spore germination protein
BSU10780	yisN	conserved hypothetical protein
BSU11310	comZ	putative late competence gene
BSU11350	yjaZ	conserved hypothetical protein
BSU11820	yjcD	putative ATP-dependent DNA helicase
BSU14020	ykyB	conserved hypothetical protein
BSU17900	pcfA	factor controlling DNA replication
BSU22300	yppC	conserved hypothetical protein
BSU23200	ypuI	conserved hypothetical protein
BSU24620	tasA	major biofilm matrix component
BSU24630	sipW	type I signal peptidase
cluster 29 : 12
BSU06720	dagK	diacylglycerol kinase
BSU07340	yfnA	metabolite permease
BSU08520	recX	regulatory protein RecX
BSU27590	dtd	D-Tyr-tRNATyr deacylase
BSU34770	yvcJ	ATPase/kinase
BSU35920	rbsK	ribokinase
BSU35930	rbsD	ribose ABC transporter (membrane bound ribose binding)
BSU35940	rbsA	ribose ABC transporter (ATP-binding protein)
BSU35950	rbsC	ribose ABC transporter (permease)
BSU35960	rbsB	ribose ABC transporter (ribose-binding lipoprotein)
BSU36600	mta	transcriptional regulator (MerR family)
BSU40040	glxK	glycerate kinase
cluster 30 : 12
BSU00150	dgk	deoxyguanosine kinase
BSU05130	ydeB	putative transcriptional regulator
BSU08240	catE	catechol-2,3-dioxygenase subunit
BSU09490	yhdJ	putative acetyltransferase
BSU10100	yhgC	conserved hypothetical protein
BSU12870	mhqA	putative hydroquinone-specific extradiol dioxygenase
BSU12990	ykfC	gamma-D-glutamyl-L-diaminoacid endopeptidase
BSU18800	penP	beta-lactamase precursor
BSU24060	lpdV	branched-chain alpha-keto acid dehydrogenase E3 subunit (dihydrolipoamide dehydrogenase)
BSU25430	rimO	ribosomal protein S12 methylthiotransferase
BSU27420	yrrI	putative permease
BSU38620	aag	3-alkylated purines and hypoxanthine DNA glycosidase
BSU39100	yxiO	putative efflux transporter
cluster 31 : 11
BSU02860	adcC	Zn(II) transporter (ATP-binding protein)
BSU03450	hxlB	6-phospho-3-hexuloisomerase (PHI)
BSU03460	hxlA	3-hexulose-6-phosphate synthase (HPS)
BSU03920	glcU	glucose permease
BSU03981	mtlA	phosphotransferase system (PTS) mannitol-specific enzyme IICB component
BSU03990	mtlD	mannitol-1-phosphate dehydrogenase
BSU04790	ydcK	conserved hypothetical protein
BSU10480	yhjE	putative integral inner membrane protein
BSU22380	ypmB	conserved hypothetical protein
BSU23080	aroC	3-dehydroquinate dehydratase
BSU28010	mreD	cell-shape determining protein
cluster 32 : 11
BSU05470	ydfM	putative divalent cation efflux transporter
BSU10220	gltT	proton/sodium-glutamate symport protein
BSU14510	ktrC	potassium uptake protein
BSU15110	ylbQ	2-dehydropantoate 2-reductase
BSU15640	yloA	putative persistent RNA/DNA binding protein
BSU19690	kamA	lysine 2,3-aminomutase
BSU23580	ansA	exported L-asparaginase
BSU24580	yqhH	putative RNA polymerase-associated helicase protein
BSU28160	hemX	negative effector of the concentration of glutamyl-tRNA reductase HemA
BSU29805	sftA	DNA translocase
BSU31100	ktrB	potassium transporter ATPase
cluster 33 : 9
BSU05980	tatAY	component of the twin-arginine pre-protein translocation pathway
BSU05990	tatCY	component of the twin-arginine pre-protein translocation pathway
BSU08720	ygaF	putative bacterioferritin comigratory protein; putative peroxiredoxin
BSU09850	yhaU	transporter involved in K+ efflux
BSU21770	ilvA	threonine dehydratase
BSU28430	sdhB	succinate dehydrogenase (iron-sulfur protein)
BSU28440	sdhA	succinate dehydrogenase (flavoprotein subunit)
BSU29120	mdh	malate dehydrogenase
BSU29140	citZ	citrate synthase II
cluster 34 : 9
BSU00540	fin	protein required for the switch from {sigma}F to {sigma}G during sporulation (anti sigma F)
BSU01530	cwlD	N-acetylmuramoyl-L-alanine amidase
BSU07660	yflJ	conserved hypothetical protein
BSU11740	cotZ	spore coat protein (insoluble fraction, outermost layer)
BSU24140	mmgD	2-methylcitrate synthase
BSU24650	yqzG	putative exported protein
BSU27290	yrzA	conserved hypothetical protein
BSU28100	ysxE	spore coat protein
BSU29160	ytvI	putative permease
cluster 35 : 9
BSU02230	purT	phosphoribosylglycinamide formyltransferase 2
BSU12080	ctaO	protoheme IX farnesyltransferase (heme O synthase)
BSU12290	ndh	NADH dehydrogenase
BSU12880	ykcB	putative integral membrane protein; putative glycosyl transferase
BSU12890	ykcC	putative glycosyltransferase
BSU35580	tuaD	UDP-glucose 6-dehydrogenase
BSU35590	tuaC	putative glycosyltransferase
BSU37860	spsF	putative glycosyltransferase
BSU37890	spsC	putative glutamine-dependent sugar transaminase
cluster 36 : 8
BSU11020	yitK	conserved hypothetical protein
BSU19590	ctpA	carboxy-terminal processing protease
BSU23520	fur	transcriptional regulator for iron transport and metabolism
BSU27520	cymR	transcriptional regulator of cysteine biosynthesis
BSU27650	secDF	protein-export membrane protein
BSU28020	mreC	cell-shape determining protein
BSU28030	mreB	cell-shape determining protein
BSU29220	ytsJ	NADP-dependent malic enzyme (conversion of malate into pyruvate)
cluster 37 : 7
BSU31600	mrpA	sodium transporter component of a Na+/H+ antiporter
BSU31610	mrpB	Na+/H+ antiporter complex
BSU31620	mrpC	component of Na+/H+ antiporter
BSU31630	mrpD	proton transporter component of Na+/H+ antiporter
BSU31640	mrpE	non essential component of Na+/H+ antiporter
BSU31650	mrpF	efflux transporter for Na+ and cholate
BSU31660	mrpG	non essential component of Na+/H+ antiporter
cluster 38 : 7
BSU11330	fabHA	beta-ketoacyl-acyl carrier protein synthase III
BSU11340	fabF	beta-ketoacyl-acyl carrier protein synthase II
BSU24340	accC	acetyl-CoA carboxylase subunit (biotin carboxylase subunit)
BSU24350	accB	acetyl-CoA carboxylase subunit (biotin carboxyl carrier subunit)
BSU29200	accA	acetyl-CoA carboxylase (carboxyltransferase alpha subunit)
BSU29210	accD	acetyl-CoA carboxylase (carboxyltransferase beta subunit)
BSU36370	fabZ	(3R)-hydroxymyristoyl-[acyl carrier protein] dehydratase
cluster 39 : 7
BSU32410	pucH	allantoinase
BSU32450	pucL	urate oxidase with peroxide reductase N-terminal domain
BSU32460	pucM	urate oxidase structural factor
BSU32530	pucF	allantoate amidohydrolase
BSU36470	pucI	allantoin permease
BSU39680	iolI	putative sugar-phosphate epimerase/isomerase
BSU40480	yycB	putative anion ABC transporter (permease)
cluster 40 : 7
BSU07200	yetJ	putative integral membrane protein
BSU07900	rbn	putative ribonuclease BN
BSU15400	ylmG	factor involved in shape determination and osmotic tolerance
BSU15550	pyrF	orotidine 5'-phosphate decarboxylase
BSU15890	plsX	phosphate:acyl-ACP acyltransferase
BSU16500	tsf	elongation factor Ts
BSU18070	plsY	acylphosphate:glycerol-3-phosphate acyltransferase
cluster 41 : 7
BSU00320	yaaT	conserved hypothetical protein
BSU03280	nasF	uroporphyrin-III C-methyltransferase
BSU15630	sirC	Precorrin-2 dehydrogenase
BSU24910	yqgM	putative glycosyltransferase
BSU31310	yugP	putative metal-dependent protease/peptidase
BSU36150	ywqN	putative oxidoreductase
BSU40820	yyaL	conserved hypothetical protein
cluster 42 : 7
BSU00080	yaaC	conserved hypothetical protein
BSU09940	yhaL	sporulation factor
BSU22570	ypiF	conserved hypothetical protein
BSU22849	ypzH	conserved hypothetical protein
BSU22850	yphB	conserved hypothetical protein
BSU27469	yrzR	conserved hypothetical protein
BSU28660	sspI	small acid-soluble spore protein
cluster 43 : 7
BSU21430	bhlB	holin-like bacteriophage SPbeta protein
BSU22200	cotD	spore coat protein (inner)
BSU30010	ythP	putative ABC transporter (ATP-binding protein)
BSU30330	ytvB	putative conserved membrane protein
BSU30570	ytmB	conserved hypothetical protein
BSU32620	yurQ	putative excinuclease
BSU40980	yyaB	putative integral inner membrane protein
cluster 44 : 6
BSU30780	menC	O-succinylbenzoate-CoA synthase
BSU30790	menE	O-succinylbenzoic acid-CoA ligase
BSU30800	menB	dihydroxynapthoic acid synthetase
BSU30820	menD	2-oxoglutarate decarboxylase and 2-succinyl-5-enolpyruvyl-6-hydroxy-3-cyclohexene-1-carboxylic-acid synthase
BSU30830	menF	menaquinone-specific isochorismate synthase
BSU38490	menA	1,4-dihydroxy-2-naphthoate octaprenyltransferase
cluster 45 : 6
BSU03900	gabT	4-aminobutyrate aminotransferase
BSU04050	ycsF	putative nitrogen-containing heterocycle degradation enzyme
BSU04080	kipI	putative inhibitor of the autophosphorylation reaction of KinA
BSU04090	kipA	putative hydrolase subunit antagonist of KipI
BSU09650	srtN	sirtuin NAD-dependent deacetylase
BSU34390	pnbA	para-nitrobenzyl esterase (intracellular esterase B)
cluster 46 : 6
BSU11360	appD	oligopeptide ABC transporter (ATP-binding protein)
BSU11370	appF	oligopeptide ABC transporter (ATP-binding protein)
BSU11381	appA	oligopeptide ABC transporter (oligopeptide-binding lipoprotein); N-terminal part of AppA
BSU11382	appA	oligopeptide ABC transporter (oligopeptide-binding lipoprotein); C-terminal part of AppA
BSU11390	appB	oligopeptide ABC transporter (permease)
BSU11400	appC	oligopeptide ABC transporter (permease)
BSU20310	yorO	hypothetical protein; phage SPbeta
cluster 47 : 6
BSU02690	ansZ	L-asparaginase (putative lipoprotein)
BSU03590	tcyC	cystine ABC transporter (ATP-binding protein)
BSU03600	tcyB	cystine ABC transporter (permease)
BSU03610	tcyA	cystine ABC transporter (substrate-binding lipoprotein)
BSU12060	yjdI	conserved hypothetical protein
BSU15860	sdaAA	L-serine dehydratase (alpha chain)
cluster 48 : 6
BSU04730	sigB	RNA polymerase sigma-37 factor (sigma(B))
BSU26550	yrkD	putative transcriptional regulator
BSU31875	yukB	putative cell division protein
BSU31910	yukE	conserved hypothetical protein
BSU37670	hemQ	essential component of heme biosynthesis; catalase activity
BSU40340	rocD	ornithine aminotransferase
cluster 49 : 6
BSU01820	adaB	O6-methylguanine-DNA methyltransferase
BSU04480	ydbI	putative integral inner membrane protein
BSU08560	yfhJ	conserved hypothetical protein
BSU13150	ohrR	transcriptional regulator sensing organic peroxides
BSU36620	ywnB	putative oxidoreductase
BSU36630	ywnA	conserved hypothetical protein
cluster 50 : 6
BSU18709	yozT	hypothetical protein
BSU19910	yotE	hypothetical protein; phage SPbeta
BSU19999	yojW	hypothetical protein
BSU20200	yorZ	hypothetical protein; phage SPbeta
BSU23060	ypzE	hypothetical protein
BSU32640	sspG	small acid-soluble spore protein
cluster 51 : 6
BSU10690	gerPD	spore germination protein
BSU25120	yqfT	conserved hypothetical protein
BSU27880	nifS	putative desulfurase involved in iron-sulfur clusters for NAD biosynthesis
BSU28460	yslB	conserved hypothetical protein
BSU29260	ytpI	conserved hypothetical protein
BSU36410	mbl	MreB-like morphogen
cluster 52 : 6
BSU06100	ydiS	DNA restriction enzyme component
BSU06110	ydjA	BsuM intrinsic DNA restriction component
BSU06740	yefB	putative site-specific recombinase / invertase
BSU19970	yosX	conserved hypothetical protein; phage SPbeta
BSU20790	yopR	putative integrase; phage SPbeta
BSU21040	yonO	conserved hypothetical protein; phage SPbeta
cluster 53 : 6
BSU12240	yjkA	putative ABC transporter (permease)
BSU34250	epsL	putative phosphotransferase involved in extracellular matrix synthesis
BSU34350	epsC	putative UDP-sugar epimerase
BSU34640	yvdD	conserved hypothetical protein
BSU36250	ptkA	protein tyrosine kinase
BSU36930	ywlE	protein-tyrosine-phosphatase
cluster 54 : 6
BSU05400	ydfG	conserved hypothetical protein
BSU07450	yfmJ	putative oxidoreductase
BSU08120	yfjF	putative membrane protein
BSU08250	yfiF	putative transcriptional regulator (AraC/XylS family; cupin family)
BSU13160	ohrB	organic hydroperoxide resistance reductase B
BSU33550	yvaC	putative integral inner membrane protein
cluster 55 : 6
BSU11510	yjbE	putative transporter component
BSU12400	yjnA	putative integral inner membrane protein
BSU30190	bioI	cytochrome P450 for pimelic acid formation for biotin biosynthesis
BSU37130	spo0F	two-component response regulator
BSU37480	ywhH	putative RNA-binding protein
BSU39460	yxeQ	putative catabolic enzyme
cluster 56 : 6
BSU20360	yorJ	putative DNA replication initiation protein; phage SPbeta
BSU20740	yopW	hypothetical protein; phage SPbeta
BSU21530	yolB	conserved hypothetical protein; phage SPbeta
BSU30900	cotS	spore coat protein
BSU34830	yvzA	hypothetical protein
BSU39220	yxxG	hypothetical protein
cluster 57 : 5
BSU32470	pucE	xanthine dehydrogenase, iron-sulfur subunit
BSU32480	pucD	xanthine dehydrogenase, substrate and molybdenum cofactor subunit
BSU32490	pucC	xanthine dehydrogenase, FAD-binding subunit
BSU32500	pucB	enzyme for molybdopterin cofactor synthesis required for xanthine dehydrogenase
BSU32510	pucA	xanthine dehydrogenase molybdopterin recruitment factor
cluster 58 : 5
BSU24870	glpG	membrane endopeptidase
BSU24960	pstBA	phosphate ABC transporter (ATP-binding protein)
BSU24970	pstA	phosphate ABC transporter (permease)
BSU24980	pstC	phosphate ABC transporter (permease)
BSU24990	pstS	phosphate ABC transporter (binding lipoprotein)
cluster 59 : 5
BSU18000	citB	aconitate hydratase (aconitase)
BSU38140	qoxD	cytochrome aa3-600 quinol oxidase (subunit IV)
BSU38150	qoxC	cytochrome aa3-600 quinol oxidase (subunit III)
BSU38160	qoxB	cytochrome aa3-600 quinol oxidase (subunit I)
BSU38170	qoxA	cytochrome aa3-600 quinol oxidase (subunit II)
cluster 60 : 5
BSU28730	araQ	arabinose/arabinan permease
BSU28780	araD	L-ribulose-5-phosphate 4-epimerase
BSU32580	frlM	fructose-amino acid permease
BSU32590	frlN	fructose-amino acid permease
BSU32600	frlO	fructose amino acid-binding lipoprotein
cluster 61 : 5
BSU29930	amyX	pullulanase
BSU30940	glgP	glycogen phosphorylase
BSU30950	glgA	bacterial glycogen (starch) synthase
BSU30970	glgC	glucose-1-phosphate adenylyltransferase (ADP-glucose pyrophosphorylase) subunit alpha
BSU30980	glgB	1,4-alpha-glucan branching enzyme
cluster 62 : 5
BSU39700	iolG	myo-inositol 2-dehydrogenase
BSU39720	iolE	2-keto-myo-inositol dehydratase
BSU39730	iolD	3D-(3,5/4)-trihydroxycyclohexane-1,2-dione hydrolase
BSU39740	iolC	2-deoxy-5-keto-D-gluconic acid kinase
BSU39750	iolB	5-deoxy-D-glucuronic acid isomerase
cluster 63 : 5
BSU00280	tmk	thymidylate kinase
BSU28490	uvrC	excinuclease ABC (subunit C)
BSU28490	uvrC	excinuclease ABC (subunit C)
BSU29080	mutM	formamidopyrimidine-DNA glycosidase
BSU29370	tcyK	sulfur-containing amino acid ABC transporter binding lipoprotein
BSU35160	uvrA	excinuclease ABC (subunit A)
BSU35170	uvrB	excinuclease ABC (subunit B)
BSU35170	uvrB	excinuclease ABC (subunit B)
cluster 64 : 5
BSU18310	ppsD	plipastatin synthetase
BSU21570	yokJ	conserved hypothetical protein; phage SPbeta
BSU22120	kdgR	Kdg operon transcriptional regulator (LacI family)
BSU35820	gerBC	lipoprotein component of the germination receptor B
BSU36690	rapB	response regulator aspartate phosphatase
BSU36720	ywmE	hypothetical protein
cluster 65 : 5
BSU02140	glpT	glycerol-3-phosphate permease
BSU09130	tcyP	sodium-cystine symporter
BSU23980	artP	High affinity arginine ABC transporter binding lipoprotein
BSU33060	gerAB	component of the germination receptor GerA
BSU33330	lysP	lysine permease
cluster 66 : 5
BSU00290	yaaQ	conserved hypothetical protein
BSU00490	spoVG	regulator required for spore cortex synthesis (stage V sporulation)
BSU05510	ydfQ	putative thioredoxin or thiol-disulfide isomerase
BSU13880	glcT	transcriptional antiterminator (BglG family)
BSU31290	yugT	putative oligo-1,6-glucosidase
cluster 67 : 5
BSU13800	ykvR	conserved hypothetical protein
BSU17540	ynaF	hypothetical protein
BSU28540	fadB	enoyl-CoA hydratase / 3-hydroxyacyl-CoA dehydrogenase
BSU31670	yuxO	putative esterase
BSU31680	comA	two-component response regulator
BSU32440	pucK	uric acid permease
cluster 68 : 5
BSU08000	yfjQ	putative divalent cation transport protein
BSU22460	bshA	malate glycosyltransferase
BSU22870	fni	isopentenyl diphosphate isomerase
BSU33500	copA	copper transporter ATPase
BSU39250	yxiE	phosphate starvation protein (universal stress protein A family)
cluster 69 : 5
BSU13020	ykgA	putative aminohydrolase
BSU14210	ykuT	putative small-conductance mechanosensitive channel
BSU31480	yuxJ	putative exporter
BSU31750	pncB	nicotinate phosphoribosyltransferase
BSU31760	pncA	nicotinamidase
cluster 70 : 5
BSU11940	yjcP	conserved hypothetical protein
BSU20870	yopJ	putative nucleotide binding protein; phage SPbeta
BSU21120	yonE	conserved hypothetical protein; phage SPbeta
BSU26089	yqzN	conserved hypothetical protein; skin element
BSU38960	yxjG	putative methyltetrahydrofolate methyltransferase
cluster 71 : 5
BSU18400	yoeD	putative excisionase
BSU25520	yqxA	conserved hypothetical protein
BSU30020	ytzE	putative transcriptional regulator (DeoR family)
BSU32270	yutH	spore coat-associated protein
BSU32360	yunC	putative RNA binding protein
cluster 72 : 5
BSU20450	yorA	putative capsid component; phage SPbeta
BSU35800	gerBA	component of germinant receptor B
BSU36980	ywlA	putative integral inner membrane protein
BSU39200	yxzC	putative nucleic acid binding protein
BSU39280	yxxE	conserved hypothetical protein
cluster 73 : 4
BSU33720	opuBB	choline ABC transporter (permease)
BSU33810	opuCC	glycine betaine/carnitine/choline/choline sulfate ABC transporter (osmoprotectant-binding lipoprotein)
BSU33820	opuCB	glycine betaine/carnitine/choline/choline sulfate ABC transporter (permease)
BSU33830	opuCA	glycine betaine/carnitine/choline/choline sulfate ABC transporter (ATP-binding protein)
cluster 74 : 4
BSU08060	acoA	acetoin dehydrogenase E1 component (TPP-dependent alpha subunit)
BSU08070	acoB	acetoin dehydrogenase E1 component (TPP-dependent beta subunit)
BSU08080	acoC	acetoin dehydrogenase E2 component (dihydrolipoamide acetyltransferase)
BSU24040	bkdAB	branched-chain alpha-keto acid dehydrogenase E1 subunit
cluster 75 : 4
BSU36640	ureC	urease (alpha subunit)
BSU36650	ureB	urease (beta subunit)
BSU36660	ureA	urease (gamma subunit)
BSU36669	ywzF	conserved hypothetical protein
cluster 76 : 4
BSU30740	mntD	manganese ABC transporter (permease)
BSU30750	mntC	manganese ABC transporter (permease)
BSU30760	mntB	manganese ABC transporter (ATP-binding protein)
BSU30770	mntA	manganese ABC transporter (manganese binding lipoprotein)
cluster 77 : 4
BSU37810	spsL	nucleotide sugar epimerase
BSU37820	spsK	putative dTDP-4-dehydrorhamnose reductase
BSU37830	spsJ	putative dTDP-glucose 4,6-dehydratase
BSU37840	spsI	putative dTDP-glucose pyrophosphorylase
cluster 78 : 4
BSU01000	secE	preprotein translocase subunit
BSU16800	spoIIIE	spore DNA translocase
BSU40960	parB	site-specific DNA-binding protein
BSU40970	parA	chromosome partitioning protein; transcriptional regulator
cluster 79 : 4
BSU31540	yufN	putative lipoprotein
BSU31550	yufO	putative carbohydrate ABC transporter (ATP-binding protein)
BSU31560	yufP	putative permease of ABC transporter
BSU31570	yufQ	putative permease of ABC transporter
cluster 80 : 4
BSU10110	pbpF	penicillin-binding protein 2C required for spore germination
BSU15050	ylbL	putative degradative enzyme
BSU34080	yvfS	putative ABC transporter (permease)
BSU34090	yvfR	putative ABC efflux transporter (ATP-binding protein)
cluster 81 : 4
BSU03800	yclN	putative iron-siderophore ABC transporter (permease)
BSU03810	yclO	putative iron-siderophore ABC transporter (permease)
BSU03820	yclP	putative iron-siderophore ABC transporter (ATP-binding protein)
BSU03830	yclQ	putative iron-siderophore ABC transporter (binding lipoprotein)
cluster 82 : 4
BSU06320	yeaB	putative cation efflux transporter
BSU23960	artR	High affinity arginine ABC transporter (ATP-binding protein)
BSU23970	artQ	High affinity arginine ABC transporter (permease)
BSU24330	yqhY	conserved hypothetical protein
cluster 83 : 4
BSU19820	yotN	hypothetical protein; phage SPbeta
BSU19850	yotK	conserved hypothetical protein; phage SPbeta
BSU34729	yvzJ	putative lipoprotein
BSU39860	aldX	putative aldehyde dehydrogenase
cluster 84 : 4
BSU04320	ydaO	putative metabolite transporter
BSU12840	pit	low-affinity inorganic phosphate transporter
BSU12850	ykaA	putative Pit accessory protein
BSU29290	ytnL	putative aminohydrolase
cluster 85 : 4
BSU22470	bshBA	malate N-acetylglucosamine N-acetyl hydrolase
BSU31400	yugH	putative aspartate aminotransferase
BSU31410	yugG	putative transcriptional regulator (Lrp/AsnC family)
BSU36940	ywlD	putative integral inner membrane protein UPF0059 DUF0204 family
cluster 86 : 4
BSU08090	acoL	acetoin dehydrogenase E3 component (dihydrolipoamide dehydrogenase)
BSU14100	ykuJ	conserved hypothetical protein
BSU17680	thyA	thymidylate synthase A
BSU19130	yocA	putative transposon-related lytic enzyme
cluster 87 : 4
BSU08030	dusC	tRNA-dihydrouridine synthase 2
BSU22270	yppE	conserved hypothetical protein
BSU22500	ypjD	nucleotide phosphohydrolase
BSU22760	hepS	heptaprenyl diphosphate synthase component I
cluster 88 : 4
BSU24670	comGG	component of the DNA transport platform
BSU30260	msmR	transcriptional regulator (LacI family)
BSU36380	rapD	response regulator aspartate phosphatase
BSU39560	yxeG	putative integral inner membrane protein
cluster 89 : 4
BSU19810	ypqP	putative capsular polysaccharide biosynthesis enzyme fragment; N-terminal part of YpqP
BSU21670	ypqP	putative capsular polysaccharide biosynthesis enzyme fragment; C-terminal part of YpqP
BSU26400	yrkS	hypothetical protein
BSU30850	ytdA	putative UTP-glucose-1-phosphate uridylyltransferase
BSU38780	yxkI	putative membrane protease
cluster 90 : 4
BSU23519	yqzK	conserved hypothetical protein
BSU23650	yqkC	conserved hypothetical protein
BSU23700	yqjX	conserved hypothetical protein
BSU23720	yqzH	hypothetical protein
cluster 91 : 4
BSU06560	yerA	putative amidohydrolase
BSU24800	yqgW	conserved hypothetical protein
BSU27750	bofC	Bypass of forespore C, intercompartmental signaling factor
BSU27930	spo0B	sporulation initiation phosphotransferase
cluster 92 : 4
BSU04000	ycsA	putative tartrate dehydrogenase
BSU18250	yngI	short-chain acyl-CoA synthetase
BSU22220	yprA	putative ATP-dependent helicase
BSU37570	mmr	toxic compound efflux transporter
cluster 93 : 4
BSU24030	bkdB	branched-chain alpha-keto acid dehydrogenase E2 subunit (lipoamide acyltransferase)
BSU31900	yukD	putative bacteriocin
BSU32190	yuzB	conserved hypothetical protein
BSU32370	yunD	putative nuclease/nucleotidase/phosphoesterase
cluster 94 : 4
BSU00240	csfB	forespore-specific protein
BSU00560	spoVT	transcriptional regulator
BSU00600	yabP	spore protein involved in the shaping of the spore coat
BSU08920	yhbB	conserved hypothetical protein
cluster 95 : 4
BSU02910	yceE	putative stress adaptation protein
BSU03420	nin	inhibitor of the DNA degrading activity of NucA (competence)
BSU10170	fabHB	beta-ketoacyl-acyl carrier protein synthase III
BSU21760	ypmP	conserved hypothetical protein
cluster 96 : 4
BSU31170	yulF	enzyme involved in biofilm formation
BSU35110	yvlC	putative regulator (stress mediated)
BSU38200	galK	galactokinase
BSU40750	yyaQ	conserved hypothetical protein
cluster 97 : 4
BSU03880	yczG	putative transcriptional regulator (ArsR family)
BSU03940	ycnI	conserved hypothetical protein
BSU25730	yqeC	putative hydroxyacid dehydrogenase
BSU34560	mdxL	oligo-1,4-1,6-alpha-glucosidase (sucrase-maltase-isomaltase)
cluster 98 : 4
BSU10140	hemY	protoporphyrinogen IX and coproporphyrinogen III oxidase
BSU19460	bshBB	malate N-acetylglucosamine deacetylase (second enzyme)
BSU22940	prsW	protease required for RsiW anti-sigma(W) degradation
BSU26510	yrkH	putative hydrolase
cluster 99 : 4
BSU06870	yesE	conserved hypothetical protein
BSU12220	yjiC	putative glycosyltransferase
BSU38220	ywcC	putative transcriptional regulator
BSU40010	yxaD	putative transcriptional regulator (MarR family)
cluster 100 : 4
BSU11900	yjcL	putative integral inner membrane protein; possibly aquaporin-related
BSU19190	desK	two-component sensor histidine kinase [DesR]
BSU19200	desR	two-component response regulator [DesK]
BSU21610	yokF	SPbeta phage DNA nuclease, lipoprotein
cluster 101 : 3
BSU37250	narI	nitrate reductase (gamma subunit)
BSU37260	narJ	nitrate reductase (protein J)
BSU37280	narG	nitrate reductase (alpha subunit)
cluster 102 : 3
BSU25410	rpsU	ribosomal protein S21
BSU41010	trmF	tRNA uridine 5-carboxymethylaminomethyl modification enzyme
BSU41020	trmE	tRNA modification GTPase
cluster 103 : 3
BSU32670	sufB	FeS cluster formation protein
BSU32690	sufS	cysteine desulfurase
BSU32710	sufC	sulfur mobilizing ABC protein, ATPase
cluster 104 : 3
BSU32730	metQ	methionine ABC transporter, substrate binding lipoprotein
BSU32740	metP	methionine ABC transporter, permease component
BSU32750	metN	methionine ABC transporter (ATP-binding protein)
cluster 105 : 3
BSU17990	sspO	small acid-soluble spore protein
BSU18020	sspN	small acid-soluble spore protein
BSU32849	yuzL	conserved hypothetical protein
cluster 106 : 3
BSU30200	bioB	biotin synthase
BSU30210	bioD	dethiobiotin synthetase
BSU30230	bioK	lysine-8-amino-7-oxononanoate aminotransferase
cluster 107 : 3
BSU39350	hutH	histidine ammonia-lyase (histidase)
BSU39360	hutU	urocanase
BSU39370	hutI	imidazolone-5-propionate hydrolase
cluster 108 : 3
BSU24550	gcvPB	glycine decarboxylase (subunit 2) (glycine cleavage system protein P)
BSU24570	gcvT	aminomethyltransferase (glycine cleavage system protein T)
BSU32800	yusH	putative glycine cleavage system protein H
cluster 109 : 3
BSU27040	levG	phosphotransferase system (PTS) fructose-specific enzyme IID component
BSU27050	levF	phosphotransferase system (PTS) fructose-specific enzyme IIC component
BSU27060	levE	phosphotransferase system (PTS) fructose-specific enzyme IIB component
cluster 110 : 3
BSU27850	nadA	quinolinate synthetase
BSU27860	nadC	nicotinate-nucleotide pyrophosphorylase
BSU27870	nadB	L-aspartate oxidase
cluster 111 : 3
BSU34030	yvbY	putative subunit of an iron-sulfur protein
BSU34040	yvfW	putative iron-sulfur oxidoreductase
BSU34050	yvfV	putative iron-sulfur heterodisulfide reductase
cluster 112 : 3
BSU08830	ssuB	aliphatic sulfonate ABC transporter (ATP-binding protein)
BSU08840	ssuA	aliphatic sulfonate ABC transporter (binding lipoprotein)
BSU08850	ssuC	aliphatic sulfonate ABC transporter (permease)
cluster 113 : 3
BSU02130	glpQ	glycerophosphoryl diester phosphodiesterase
BSU04590	ydbS	conserved hypothetical protein
BSU04600	ydbT	conserved hypothetical protein
cluster 114 : 3
BSU02980	opuAA	glycine betaine ABC transporter (ATP-binding protein)
BSU02990	opuAB	glycine betaine ABC transporter (permease)
BSU03000	opuAC	glycine betaine ABC transporter (glycine betaine-binding lipoprotein)
cluster 115 : 3
BSU22410	panD	aspartate 1-decarboxylase
BSU22420	panC	pantothenate synthetase
BSU22430	panB	ketopantoate hydroxymethyltransferase
cluster 116 : 3
BSU13210	thiX	thiamine transporter, permease component
BSU13220	thiW	thiamine ABC transporter (ATP-binding protein)
BSU13230	thiV	thiamine transporter, permease component
cluster 117 : 3
BSU13190	isp	intracellular serine protease
BSU24280	ispA	geranyltranstransferase
BSU25260	glyS	glycyl-tRNA synthetase (beta subunit)
BSU25270	glyQ	glycyl-tRNA synthetase (alpha subunit)
cluster 118 : 3
BSU33160	yvrA	putative vitamin B12 transport system, ATPase component
BSU33170	yvrB	putative vitamin B12 permease
BSU33180	yvrC	putative lipoprotein binding vitamin B12
cluster 119 : 3
BSU38970	yxjF	putative dehydrogenase
BSU38980	scoB	succinyl CoA:3-oxoacid CoA-transferase (subunit B)
BSU38990	scoA	succinyl CoA:3-oxoacid CoA-transferase (subunit A)
cluster 120 : 3
BSU15940	smc	chromosome condensation and segregation SMC ATPase
BSU23210	spcB	chromosome condensation and segregation factor
BSU23220	scpA	chromosome condensation and partitioning factor
cluster 121 : 3
BSU11440	oppB	oligopeptide ABC transporter (permease)
BSU11450	oppC	oligopeptide ABC transporter (permease)
BSU11860	yjcH	putative hydrolase
cluster 122 : 3
BSU07500	yfmE	iron-dicitrate ABC transporter (permease)
BSU07510	yfmD	iron-dicitrate ABC transporter (permease)
BSU07520	yfmC	iron-dicitrate ABC transporter (binding lipoprotein)
cluster 123 : 3
BSU06670	gatC	glutamyl-tRNA(Gln) amidotransferase (subunit C)
BSU06680	gatA	glutamyl-tRNA(Gln) amidotransferase (subunit A)
BSU06690	gatB	glutamyl-tRNA(Gln) amidotransferase (subunit B)
cluster 124 : 3
BSU04700	rsbU	serine phosphatase; controls the activity of the piezosome (stressosome)
BSU04710	rsbV	anti-anti-sigma factor (antagonist of RsbW)
BSU04720	rsbW	switch protein/serine kinase and anti-sigma factor (inhibitory sigma-B binding protein)
cluster 125 : 3
BSU24710	comGC	pilin-like component of the DNA transport membrane platform
BSU24720	comGB	membrane platform component of the DNA transport machinery
BSU24730	comGA	membrane associated factor for DNA competence
cluster 126 : 3
BSU31530	yufM	two-component response regulator [YufL]
BSU31580	maeN	Na+/malate symporter
BSU32070	yuiC	conserved hypothetical protein
cluster 127 : 3
BSU04670	rsbRA	component of the piezosome (stressosome); positive regulation of sigma(B) activity in response to salt and heat stress
BSU04680	rsbS	antagonist of RsbT
BSU04690	rsbT	switch protein/serine-threonine kinase; controls the activity of the piezosome (stressosome)
cluster 128 : 3
BSU34140	ganQ	arabinogalactan oligomer permease
BSU34150	ganP	arabinogalactan oligomer permease
BSU34160	cycB	cyclodextrin-binding lipoprotein
cluster 129 : 3
BSU11480	yjbB	putative exporter
BSU18898	yozW	hypothetical protein
BSU21170	yomZ	conserved hypothetical protein; phage SPbeta
cluster 130 : 3
BSU09700	yheJ	hypothetical protein;
BSU12440	phrA	secreted inhibitor of the activity of phosphatase RapA
BSU37470	phrF	secreted regulator of the activity of phosphatase RapF
cluster 131 : 3
BSU12519	yjzJ	conserved hypothetical protein
BSU35319	yvzG	conserved hypothetical protein
BSU40460	yyzB	hypothetical protein
cluster 132 : 3
BSU09880	yhaR	putative dehydratase
BSU14060	fadH	2,4-dienoyl-CoA reductase
BSU28420	ysmA	conserved hypothetical protein
cluster 133 : 3
BSU22130	kduI	4-deoxy-L-threo-5-hexosulose-uronate ketol-isomerase, 5-keto-4-deoxyuronate isomerase
BSU22140	kduD	2-keto-3-deoxygluconate oxidoreductase
BSU39970	yxaH	putative integral inner membrane protein
cluster 134 : 3
BSU17130	acpK	acyl-carrier protein
BSU17140	pksF	decarboxylase converting malonyl-S-AcpK to acetyl-S-AcpK for polyketide synthesis
BSU17160	pksH	dehydratase for polyketide biosynthesis
cluster 135 : 3
BSU38650	yxlG	putative ABC-transporter (permease)
BSU38660	yxlF	putative ABC transporter component (ATP-binding protein)
BSU38670	yxlE	negative regulator of sigma-Y activity
cluster 136 : 3
BSU08970	prkA	serine protein kinase
BSU08980	yhbH	factor involved in shape determination (sporulation)
BSU09400	spoVR	involved in spore cortex synthesis (stage V sporulation)
cluster 137 : 3
BSU04860	ydcQ	putative DNA wielding protein; mobile element region
BSU04930	yddD	hypothetical protein; mobile element region
BSU04940	yddE	conserved hypothetical protein
cluster 138 : 3
BSU09350	yhdB	conserved hypothetical protein
BSU09990	scoC	transcriptional regulator of extracellular protease production, sporulation and bacilysin production (MarR family)
BSU19740	yodT	putative aminovalerate aminotransferase
cluster 139 : 3
BSU04850	ydcP	conserved hypothetical protein; mobile element region
BSU04870	ydcR	putative replication protein; mobile element region
BSU04960	yddG	conserved hypothetical protein; mobile element region
cluster 140 : 3
BSU20340	yorL	putative DNA polymerase; phage SPbeta
BSU25220	antE	hypothetical protein
BSU26050	yqdB	hypothetical protein; skin element
cluster 141 : 3
BSU12620	xkdH	conserved hypothetical protein; putative PBSX prophage protein
BSU20800	yopQ	conserved hypothetical protein; phage SPbeta
BSU21300	yomM	putative integrase; phage SPbeta
cluster 142 : 3
BSU20030	yosR	SPbeta phage putative thiol disulfide oxidoreductase
BSU21060	yonK	conserved hypothetical protein; phage SPbeta
BSU38830	aldY	putative aldehyde dehydrogenase
cluster 143 : 3
BSU10740	yisJ	putative spore coat protein
BSU21030	yonP	hypothetical protein; phage SPbeta
BSU23320	ypzC	hypothetical protein
cluster 144 : 3
BSU03700	gerKA	spore germination receptor subunit
BSU03710	gerKC	spore germination receptor subunit
BSU03720	gerKB	spore germination receptor subunit
cluster 145 : 3
BSU34940	yvpB	putative hydrolase
BSU36000	alsD	alpha-acetolactate decarboxylase
BSU36010	alsS	alpha-acetolactate synthase
cluster 146 : 3
BSU09190	yhcR	non specific extracellular endonuclease cleaving RNA and DNA
BSU11170	yitY	putative FMN/FAD-binding oxidoreductase
BSU12210	yjiB	putative monooxygenase (cytochrome P450)
cluster 147 : 3
BSU05030	yddM	putative helicase; mobile element region
BSU15260	ylxX	conserved hypothetical protein
BSU39090	yxiP	putative lipoprotein
cluster 148 : 3
BSU05409	ydzQ	hypothetical protein
BSU06033	ydzT	hypothetical protein; putative integrase (fragment); C-terminal part of YdzT
BSU06034	ydzT	hypothetical protein; putative integrase (fragment); internal part of YdzT
BSU06036	ydzT	hypothetical protein; putative integrase (fragment); internal part of YdzT
BSU06037	ydzT	hypothetical protein; putative integrase (fragment); internal part of YdzT
BSU06038	ydzT	hypothetical protein; putative integrase (fragment); N-terminal part of YdzT
BSU20840	yopM	hypothetical protein; phage SPbeta
cluster 149 : 3
BSU10880	yisV	putative PLP-dependent transcriptional regulator
BSU26730	yrdF	putative ribonuclease inhibitor
BSU30690	ytiB	carbonic anhydrase
cluster 150 : 3
BSU02300	ybfN	hypothetical protein
BSU07000	yesR	rhamnogalacturonan hydrolase
BSU26870	yraN	putative transcriptional regulator (LysR family)
cluster 151 : 3
BSU01889	ybzH	putative transcriptional regulator (ArsR family)
BSU10930	yitB	putative phospho-adenylylsulfate sulfotransferase
BSU38540	dltE	putative oxidoreductase
cluster 152 : 3
BSU05110	ydeA	putative enzyme
BSU26420	yrkQ	two-component sensor histidine kinase [YrkP]
BSU34020	yvbX	putative epimerase modification of peptidoglycan
cluster 153 : 3
BSU20500	ligB	bacteriophage SPbeta DNA ligase
BSU23600	yqxK	conserved hypothetical protein
BSU38680	yxlD	putative sigma-Y antisigma factor component
cluster 154 : 3
BSU26660	yrdN	putative tautomerase
BSU26840	sigZ	RNA polymerase ECF(extracytoplasmic function)-type sigma factor (sigma-Z)
BSU35150	yvzB	putative flagellin
cluster 155 : 3
BSU10280	yhfM	hypothetical protein
BSU20120	yosH	conserved hypothetical protein; phage SPbeta
BSU35790	yvyI	putative phosphohexomutase ; cupin family
cluster 156 : 3
BSU04980	yddI	conserved hypothetical protein; mobile element region
BSU21070	yonJ	conserved hypothetical protein; phage SPbeta
BSU21598	yoyK	putative DNA wielding protein; phage SPbeta; Strong match with a C-terminal part of a transposase (TnpA of E. faecalis)
BSU21599	yoyK	putative transposase fragment; phage protein; Strong match with a C-terminal part of a transposase (TnpA of E. faecalis)
cluster 157 : 3
BSU12230	yjjA	putative enzyme
BSU31920	yukF	putative transcriptional regulator
BSU36110	ywrC	putative transcriptional regulator (Lrp/AsnC family)
cluster 158 : 3
BSU04220	ydaG	putative general stress protein
BSU05320	ydeS	putative transcriptional regulator (TetR/AcrR family)
BSU33730	opuBA	choline ABC transporter (ATP-binding protein)
cluster 159 : 3
BSU19800	phy	phytase
BSU35810	gerBB	component of germinant receptor B
BSU38640	yxlH	putative efflux transporter
cluster 160 : 3
BSU10940	yitC	2-phosphosulfolactate phosphatase
BSU22690	aroH	chorismate mutase
BSU32060	yuiD	putative integral inner membrane protein
cluster 161 : 3
BSU05060	lrpB	transcriptional regulator (Lrp/AsnC family)
BSU05099	ydzM	putative phage protein
BSU20430	yorC	hypothetical protein; phage SPbeta
cluster 162 : 3
BSU18880	yobE	putative phage protein
BSU25870	yqcF	hypothetical protein; skin element
BSU28810	abnA	arabinan-endo 1,5-alpha-L-arabinase
cluster 163 : 3
BSU04950	yddF	conserved hypothetical protein; mobile element region
BSU12150	yjgB	hypothetical protein
BSU23710	polYB	Y family DNA polymerase V bypassing lesions during replication
cluster 164 : 3
BSU21500	uvrX	lesion bypass phage DNA polymerase
BSU21510	yolD	conserved hypothetical protein; phage SPbeta
BSU38120	rodA	factor involved in extension of the lateral walls of the cell
cluster 165 : 3
BSU03030	ycgB	putative integral inner membrane protein
BSU04030	ycsD	putative hydroxymyristoyl-(acyl carrier protein) dehydratase
BSU18710	yozF	putative lipoprotein
cluster 166 : 3
BSU14930	ctaG	cytochrome aa(3) assembly factor
BSU17420	spoVK	mother cell sporulation ATPase
BSU22050	bcsA	terpene family molecule synthase
cluster 167 : 3
BSU02220	ybfI	putative transcriptional regulator (AraC/XylS family, cupin family)
BSU06860	yezE	putative transcriptional regulator (TetR family)
BSU07910	yfkF	putative efflux transporter
cluster 168 : 3
BSU11880	metC	cystathionine beta-lyase
BSU13180	metE	cobalamin-independent methionine synthase
BSU32110	yumC	ferredoxin-NADP+ reductase
BSU40360	htrC	putative membrane serine protease Do
cluster 169 : 3
BSU15340	ylmA	putative ABC transporter (ATP-binding protein)
BSU38260	efeN	iron-dependent peroxidase convert ferric iron into ferrous iron
BSU38280	efeU	ferrous ion permease
cluster 170 : 3
BSU06150	gutB	glucitol (sorbitol) dehydrogenase
BSU32669	yuzN	putative transcriptional regulator
BSU39840	yxbG	putative oxidoreductase
cluster 171 : 3
[truncated: 761 more rows]
